# Supplementary material for: 2-Acetyl­hydrazono-2-phenyl­aceto­hydrazide
Source: Acta Crystallogr Sect E Struct Rep Online. 2008 Aug 23;64(Pt 9):o1828. doi: 10.1107/S160053680802624X (PMC2960741; doi:10.1107/S160053680802624X)
Supplement: Supplementary file 2 [file e-64-o1828-Isup2.hkl]

# 
# h,k,l, Fc-squared, Fo-squared, sigma(Fo-squared) and status flag 
# 
data_I
_shelx_title ' 0711191-2 in P21/c' 
_shelx_refln_list_code          4 
_shelx_F_calc_maximum      106.59 
_exptl_crystal_F_000       463.87 
_reflns_d_resolution_high  0.8406 
 
loop_ 
 _symmetry_equiv_pos_as_xyz 
 'x, y, z' 
 '-x, y+1/2, -z+1/2' 
 '-x, -y, -z' 
 'x, -y-1/2, z-1/2' 
 
_cell_length_a    12.7370 
_cell_length_b     4.5867 
_cell_length_c    21.0020 
_cell_angle_alpha  90.000 
_cell_angle_beta  117.620 
_cell_angle_gamma  90.000 
 
_shelx_F_squared_multiplier     1.000 
 
loop_ 
 _refln_index_h 
 _refln_index_k 
 _refln_index_l 
 _refln_F_squared_calc 
 _refln_F_squared_meas 
 _refln_F_squared_sigma 
 _refln_observed_status 
   2   0   0      573.57      541.81      7.80 o 
   3   0   0     1850.21     1750.11     20.30 o 
   4   0   0      123.00      109.54      1.34 o 
   5   0   0     1310.28     1276.76     14.96 o 
   6   0   0      410.28      357.81      4.26 o 
   7   0   0       86.65       71.15      1.38 o 
   8   0   0      700.75      675.30     20.48 o 
   9   0   0      378.43      363.62      5.29 o 
  10   0   0     1057.29     1113.51     16.02 o 
  11   0   0      420.84      424.06      7.44 o 
  12   0   0        6.79        8.61      2.12 o 
  13   0   0       27.04       24.59      2.71 o 
   1   1   0    10507.79     9920.82     98.50 o 
   2   1   0       83.27      100.61      2.76 o 
   3   1   0       37.63       49.31      0.55 o 
   4   1   0        9.50        6.69      0.44 o 
   5   1   0       82.04      101.58      2.99 o 
   6   1   0      244.28      238.56      1.94 o 
   7   1   0      277.64      282.22      2.40 o 
   8   1   0      228.99      219.74      2.19 o 
   9   1   0        0.00       -0.01      0.33 o 
  10   1   0      206.03      208.92      2.46 o 
  11   1   0       44.04       48.02      1.25 o 
  12   1   0      320.04      343.13      4.22 o 
  13   1   0       76.95       87.56      1.93 o 
   0   2   0     4982.56     5307.60    186.48 o 
   1   2   0     3297.69     3647.83     27.94 o 
   2   2   0       91.93       87.68      0.74 o 
   3   2   0      312.78      301.37      2.02 o 
   4   2   0       63.73       63.93      0.72 o 
   5   2   0       18.22       24.12      0.52 o 
   6   2   0       10.87       19.18      0.51 o 
   7   2   0      152.73      149.82      1.69 o 
   8   2   0       19.31       21.39      0.74 o 
   9   2   0      146.31      141.61      1.73 o 
  10   2   0       15.53       15.17      0.79 o 
  11   2   0       28.58       29.29      1.08 o 
  12   2   0       81.98       93.69      2.21 o 
   1   3   0      489.57      507.51      3.78 o 
   2   3   0       38.38       34.67      0.54 o 
   3   3   0       64.94       68.17      0.88 o 
   4   3   0        3.73        2.46      0.32 o 
   5   3   0       17.60       18.58      0.59 o 
   6   3   0       52.78       49.54      0.99 o 
   7   3   0       43.49       45.69      0.98 o 
   8   3   0        3.29        3.20      0.49 o 
   9   3   0       10.67       15.20      0.99 o 
  10   3   0       66.83       67.51      1.32 o 
  11   3   0       21.18       28.12      1.15 o 
   0   4   0      487.44      496.87      5.10 o 
   1   4   0       43.07       42.77      0.87 o 
   2   4   0        3.45        3.23      0.52 o 
   3   4   0       20.13       20.05      0.65 o 
   4   4   0       90.62       89.51      1.19 o 
   5   4   0      104.61      108.28      1.91 o 
   6   4   0        0.00        0.50      0.39 o 
   7   4   0        1.60        1.44      0.48 o 
   8   4   0       12.45       11.94      0.86 o 
   9   4   0        8.69        4.79      1.57 o 
 -13   1   1       46.24       49.09      1.64 o 
 -12   1   1       57.83       57.23      1.42 o 
 -11   1   1        0.06        0.66      0.49 o 
 -10   1   1       80.66       79.38      1.35 o 
  -9   1   1       91.39       85.63      1.55 o 
  -8   1   1        0.18        0.37      0.31 o 
  -7   1   1        6.46        8.93      0.49 o 
  -6   1   1        4.35       10.06      1.35 o 
  -5   1   1      913.63      898.63      7.36 o 
  -4   1   1       10.30        8.49      0.32 o 
  -3   1   1     1067.88     1045.58      7.26 o 
  -2   1   1     6344.58     6128.29     50.32 o 
  -1   1   1        5.05        5.50      0.23 o 
   0   1   1      450.44      402.47      2.47 o 
   1   1   1       29.97       23.98      0.29 o 
   2   1   1      850.37      814.44      5.66 o 
   3   1   1      173.06      181.69      1.33 o 
   4   1   1      672.94      669.80      4.65 o 
   5   1   1      549.24      502.24      3.79 o 
   6   1   1       99.84       97.56      1.14 o 
   7   1   1       33.26       34.62      0.73 o 
   8   1   1       90.02       86.94      1.29 o 
   9   1   1        0.17        0.16      0.39 o 
  10   1   1       32.25       32.46      1.22 o 
  11   1   1       16.57       16.22      0.87 o 
  12   1   1        6.40        5.91      0.96 o 
 -12   2   1        4.93        6.14      0.94 o 
 -11   2   1       23.84       25.04      1.14 o 
 -10   2   1       31.37       27.28      0.92 o 
  -9   2   1       44.13       40.49      0.96 o 
  -8   2   1        0.80        0.29      0.30 o 
  -7   2   1        0.02        0.14      0.24 o 
  -6   2   1       40.70       34.15      0.61 o 
  -5   2   1      100.57       85.48      0.93 o 
  -4   2   1        6.44        9.42      0.38 o 
  -3   2   1        0.52        1.33      0.20 o 
  -2   2   1      132.55      137.80      2.04 o 
  -1   2   1      469.26      458.36      5.36 o 
   0   2   1      234.62      215.11      3.09 o 
   1   2   1       72.25       67.66      0.54 o 
   2   2   1       30.83       38.86      0.41 o 
   3   2   1        9.03        8.21      0.79 o 
   4   2   1       95.75       94.98      1.00 o 
   5   2   1        0.34        0.49      0.26 o 
   6   2   1       49.83       50.14      0.95 o 
   7   2   1       59.37       60.63      1.01 o 
   8   2   1        0.91        0.93      0.35 o 
   9   2   1       68.19       65.45      1.25 o 
  10   2   1        0.54        1.12      0.57 o 
  11   2   1        0.02       -0.48      0.49 o 
  12   2   1       20.80       25.00      2.54 o 
 -11   3   1       16.27       12.04      0.81 o 
 -10   3   1        2.23        3.19      0.67 o 
  -9   3   1        4.73        3.57      0.59 o 
  -8   3   1        7.24        7.16      0.73 o 
  -7   3   1       13.98       11.62      0.61 o 
  -6   3   1        8.84        8.85      0.53 o 
  -5   3   1        0.01        0.09      0.23 o 
  -4   3   1        3.09        2.42      0.31 o 
  -3   3   1        2.84        3.50      0.33 o 
  -2   3   1        1.17        0.97      0.22 o 
  -1   3   1      542.70      560.27      4.28 o 
   0   3   1       72.58       75.50      0.90 o 
   1   3   1        9.91        7.26      0.31 o 
   2   3   1        1.10        0.44      0.19 o 
   3   3   1       56.26       49.11      0.77 o 
   4   3   1        7.18        8.52      0.43 o 
   5   3   1        0.35        0.32      0.28 o 
   6   3   1       53.08       54.29      0.93 o 
   7   3   1        9.31        9.34      0.63 o 
   8   3   1        0.47        0.30      0.43 o 
   9   3   1       28.78       27.79      0.96 o 
  10   3   1        0.48        1.29      0.52 o 
  -9   4   1       21.96       25.36      1.11 o 
  -8   4   1        0.56        0.85      0.45 o 
  -7   4   1        0.69        0.21      0.40 o 
  -6   4   1       21.12       20.91      0.88 o 
  -5   4   1      152.12      158.65      2.01 o 
  -4   4   1       48.83       52.32      0.85 o 
  -3   4   1       18.78       21.85      0.62 o 
  -2   4   1        0.78        0.63      0.30 o 
  -1   4   1       16.71       14.19      0.49 o 
   0   4   1        3.52        2.14      0.30 o 
   1   4   1      137.84      138.61      1.29 o 
   2   4   1        7.58        7.46      0.51 o 
   3   4   1        0.00       -0.05      0.22 o 
   4   4   1       45.08       42.59      0.72 o 
   5   4   1      224.59      216.14      3.07 o 
   6   4   1       94.84       87.78      1.47 o 
   7   4   1       65.31       66.92      1.34 o 
   8   4   1        3.95        2.87      0.78 o 
  -5   5   1        0.04        0.26      0.67 o 
  -4   5   1        1.99        1.32      1.21 o 
  -3   5   1       37.05       40.79      1.61 o 
  -2   5   1       80.17       79.91      1.57 o 
  -1   5   1       37.94       37.06      0.99 o 
   0   5   1        0.90        0.84      0.47 o 
   1   5   1        1.03        0.23      0.40 o 
   2   5   1        9.94       10.68      0.82 o 
   3   5   1        3.49        2.65      0.58 o 
   4   5   1        0.53        0.10      0.46 o 
   5   5   1        0.03        0.40      1.11 o 
 -13   0   2       85.42       89.15      3.25 o 
 -12   0   2        0.99        0.29      0.71 o 
 -11   0   2      195.46      191.69      4.13 o 
 -10   0   2      386.11      392.28      5.85 o 
  -9   0   2       65.34       70.10      1.89 o 
  -8   0   2      108.26       94.56      1.96 o 
  -7   0   2      147.70      128.11      2.13 o 
  -6   0   2      273.76      262.82      3.17 o 
  -5   0   2      259.09      248.11      2.84 o 
  -4   0   2      408.60      370.80      4.00 o 
  -3   0   2     5505.80     5510.81     84.88 o 
  -2   0   2     5607.38     5406.74    166.87 o 
   1   0   2       17.99       14.43      0.22 o 
   2   0   2     4052.23     3903.43     91.84 o 
   3   0   2       42.80       49.19      0.73 o 
   4   0   2      889.77      900.81     10.25 o 
   5   0   2      111.46      108.05      1.68 o 
   6   0   2       34.76       35.94      1.34 o 
   7   0   2       66.79       70.81      1.42 o 
   8   0   2      332.01      312.18      4.81 o 
   9   0   2      314.29      313.89      4.98 o 
  10   0   2     1511.75     1554.88     24.90 o 
  11   0   2       29.89       31.26      1.70 o 
  12   0   2       46.49       47.05      1.78 o 
 -13   1   2        6.73        6.68      0.82 o 
 -12   1   2       29.33       33.28      1.25 o 
 -11   1   2       51.37       54.11      1.41 o 
 -10   1   2       11.11        9.23      0.83 o 
  -9   1   2      155.74      146.92      1.93 o 
  -8   1   2      324.34      324.55      5.32 o 
  -7   1   2      552.74      611.95      5.37 o 
  -6   1   2      441.93      450.58      3.80 o 
  -5   1   2      949.80      976.79     10.67 o 
  -4   1   2        1.70        0.69      0.21 o 
  -3   1   2    11360.92    11276.90    115.20 o 
  -2   1   2     7199.41     7155.06     82.10 o 
  -1   1   2     4144.59     3676.09     54.98 o 
   0   1   2      535.18      467.08      6.41 o 
   1   1   2     3512.22     3334.51    113.72 o 
   2   1   2     1817.87     1800.40     16.14 o 
   3   1   2     1349.35     1242.69      8.11 o 
   4   1   2      495.33      524.66      3.68 o 
   5   1   2      162.52      175.67      1.42 o 
   6   1   2       13.27       11.97      0.50 o 
   7   1   2       80.28       82.43      1.02 o 
   8   1   2      300.40      303.08      2.94 o 
   9   1   2     1158.73     1204.55     11.11 o 
  10   1   2       10.83       10.23      0.72 o 
  11   1   2        7.01        6.36      0.73 o 
  12   1   2        4.35        3.54      0.87 o 
 -13   2   2       57.35       68.70      1.86 o 
 -12   2   2        4.27        3.41      0.65 o 
 -11   2   2        0.11        0.15      0.38 o 
 -10   2   2        6.57        4.97      0.58 o 
  -9   2   2       60.34       58.00      1.13 o 
  -8   2   2       28.57       29.04      0.85 o 
  -7   2   2        0.64        1.83      0.33 o 
  -6   2   2       20.84       21.13      1.07 o 
  -5   2   2        8.04        6.24      0.37 o 
  -4   2   2     2536.96     2741.94     23.04 o 
  -3   2   2      514.75      502.66      3.46 o 
  -2   2   2     3178.85     3364.82     27.93 o 
  -1   2   2      207.07      181.53      1.28 o 
   0   2   2       18.51       29.55      0.42 o 
   1   2   2      171.39      153.57      0.98 o 
   2   2   2       60.21       63.42      0.74 o 
   3   2   2       10.97        7.75      0.29 o 
   4   2   2       67.54       78.86      0.76 o 
   5   2   2        1.42        2.73      0.26 o 
   6   2   2       13.87       16.38      0.49 o 
   7   2   2       37.72       35.74      0.87 o 
   8   2   2      210.31      210.25      2.25 o 
   9   2   2      404.11      415.36      4.39 o 
  10   2   2      166.88      171.38      2.56 o 
  11   2   2       41.43       44.06      1.28 o 
 -11   3   2        5.72        4.72      0.77 o 
 -10   3   2        0.05        0.11      0.43 o 
  -9   3   2       13.17       11.47      0.88 o 
  -8   3   2       25.70       22.99      0.80 o 
  -7   3   2      125.16      113.50      1.65 o 
  -6   3   2      190.42      197.20      1.89 o 
  -5   3   2      279.90      276.64      2.36 o 
  -4   3   2      339.36      334.63      2.77 o 
  -3   3   2      914.96      973.93      6.93 o 
  -2   3   2      453.18      449.63      3.45 o 
  -1   3   2       52.25       47.33      0.59 o 
   0   3   2       14.64       18.04      0.40 o 
   1   3   2        0.51        0.43      0.17 o 
   2   3   2       66.32       63.94      0.76 o 
   3   3   2      314.96      327.02      2.54 o 
   4   3   2      490.00      497.84      4.11 o 
   5   3   2      190.03      185.15      1.90 o 
   6   3   2      109.85      115.42      1.74 o 
   7   3   2       85.87       86.89      1.33 o 
   8   3   2       69.20       76.62      1.32 o 
   9   3   2       35.82       38.16      1.04 o 
  10   3   2        0.03        0.17      0.43 o 
  -9   4   2        0.01        0.26      0.53 o 
  -8   4   2       51.52       56.51      1.33 o 
  -7   4   2       30.26       30.08      1.09 o 
  -6   4   2       60.61       62.40      1.25 o 
  -5   4   2        0.38        0.90      0.35 o 
  -4   4   2       24.90       25.02      1.26 o 
  -3   4   2       32.90       32.62      0.73 o 
  -2   4   2       77.13       76.66      1.08 o 
  -1   4   2      147.38      152.42      1.47 o 
   0   4   2        3.90        2.54      0.25 o 
   1   4   2       18.32       17.53      0.48 o 
   2   4   2       59.91       59.68      0.80 o 
   3   4   2        0.32        0.34      0.25 o 
   4   4   2        3.35        2.43      0.33 o 
   5   4   2        1.02        0.20      0.34 o 
   6   4   2        9.82        6.80      0.68 o 
   7   4   2        5.08        6.14      0.65 o 
   8   4   2       34.22       35.94      1.01 o 
  -5   5   2        0.33        0.12      0.39 o 
  -4   5   2       29.21       26.36      0.80 o 
  -3   5   2       11.15        9.40      0.66 o 
  -2   5   2        1.88        1.87      0.44 o 
  -1   5   2       64.29       58.45      1.03 o 
   0   5   2       18.04       16.83      0.62 o 
   1   5   2        1.09        1.56      0.35 o 
   2   5   2        3.68        2.95      0.37 o 
   3   5   2        0.03       -0.16      0.29 o 
   4   5   2       18.96       20.14      2.54 o 
 -13   1   3        5.11        6.74      0.79 o 
 -12   1   3       34.30       40.52      1.45 o 
 -11   1   3        0.31        0.15      0.45 o 
 -10   1   3      121.32      118.93      1.72 o 
  -9   1   3      100.72       95.47      1.49 o 
  -8   1   3        1.99        2.30      0.43 o 
  -7   1   3      163.95      161.48      1.64 o 
  -6   1   3      329.63      366.76      3.25 o 
  -5   1   3      131.00      120.61      1.23 o 
  -4   1   3       15.22       29.26      1.60 o 
  -3   1   3     3096.66     3121.81     51.57 o 
  -2   1   3     2588.93     2543.16     64.78 o 
  -1   1   3      297.54      274.92      2.14 o 
   0   1   3     5896.73     4419.36    683.68 o 
   1   1   3       17.38       11.56      0.21 o 
   2   1   3      163.96      158.30      1.02 o 
   3   1   3      605.06      575.92      3.61 o 
   4   1   3      209.71      208.06      1.63 o 
   5   1   3      495.29      495.14      3.69 o 
   6   1   3       17.42       15.01      0.59 o 
   7   1   3       89.60       94.11      1.34 o 
   8   1   3      771.54      761.85      6.89 o 
   9   1   3       14.35       13.54      0.90 o 
  10   1   3       94.32       95.43      1.81 o 
  11   1   3        8.32       10.46      0.97 o 
  12   1   3        0.18        0.11      0.45 o 
 -13   2   3        0.40        0.66      0.54 o 
 -12   2   3        0.28        1.10      0.55 o 
 -11   2   3       11.72       13.55      0.87 o 
 -10   2   3        0.31        0.08      0.36 o 
  -9   2   3       40.89       42.40      0.98 o 
  -8   2   3       74.79       69.74      1.03 o 
  -7   2   3      243.65      242.03      2.35 o 
  -6   2   3        0.32        0.43      0.28 o 
  -5   2   3        3.24        1.61      0.33 o 
  -4   2   3     1560.28     1539.73     11.88 o 
  -3   2   3        1.46        0.12      0.13 o 
  -2   2   3      168.38      149.40      1.21 o 
  -1   2   3        9.45        8.52      0.25 o 
   0   2   3       63.11       68.03      0.64 o 
   1   2   3      414.54      374.55      2.17 o 
   2   2   3       23.77       16.16      0.33 o 
   3   2   3       83.10       89.69      0.82 o 
   4   2   3       31.01       31.85      0.49 o 
   5   2   3        6.88        5.09      0.32 o 
   6   2   3      161.31      164.97      1.67 o 
   7   2   3       69.19       71.85      1.19 o 
   8   2   3       24.25       27.40      0.88 o 
   9   2   3        0.26        0.25      0.40 o 
  10   2   3        0.16       -0.33      0.40 o 
  11   2   3        2.25        3.72      0.68 o 
 -11   3   3       52.86       51.70      1.50 o 
 -10   3   3        1.30        1.64      0.54 o 
  -9   3   3        9.80        7.92      0.70 o 
  -8   3   3        3.47        4.68      0.47 o 
  -7   3   3        7.20        6.25      0.57 o 
  -6   3   3       21.75       20.79      0.57 o 
  -5   3   3       20.06       18.08      0.55 o 
  -4   3   3      144.62      146.01      1.58 o 
  -3   3   3        0.31       -0.16      0.20 o 
  -2   3   3      120.79      120.62      1.02 o 
  -1   3   3      412.32      450.54      3.19 o 
   0   3   3        8.29        9.81      1.01 o 
   1   3   3      223.09      265.26      2.35 o 
   2   3   3        0.26        0.00      0.13 o 
   3   3   3       96.46      104.23      1.06 o 
   4   3   3      173.16      170.00      2.25 o 
   5   3   3       17.70       20.28      0.60 o 
   6   3   3       29.17       33.70      0.78 o 
   7   3   3       72.55       67.44      1.17 o 
   8   3   3       56.30       54.11      1.20 o 
   9   3   3       83.42       81.94      1.58 o 
  10   3   3        6.74        4.88      0.63 o 
  -9   4   3       69.16       65.37      1.45 o 
  -8   4   3       54.95       51.73      1.54 o 
  -7   4   3      134.57      126.72      1.78 o 
  -6   4   3       30.61       30.24      0.92 o 
  -5   4   3      199.95      199.93      2.19 o 
  -4   4   3      271.39      273.12      2.65 o 
  -3   4   3      134.15      135.67      1.29 o 
  -2   4   3        0.00        0.34      0.23 o 
  -1   4   3        0.72        0.72      0.24 o 
   0   4   3       63.54       60.88      0.79 o 
   1   4   3       71.66       76.63      0.84 o 
   2   4   3       41.80       43.26      0.69 o 
   3   4   3       41.76       41.66      0.76 o 
   4   4   3        4.57        3.37      0.31 o 
   5   4   3       85.52       89.88      1.38 o 
   6   4   3        7.60        6.01      0.55 o 
   7   4   3       10.56        9.70      0.68 o 
   8   4   3        0.02        0.13      0.40 o 
  -5   5   3       34.05       32.59      1.03 o 
  -4   5   3        0.18        0.19      0.31 o 
  -3   5   3        7.05        5.16      0.48 o 
  -2   5   3       17.17       15.56      0.67 o 
  -1   5   3       26.92       25.57      0.69 o 
   0   5   3       43.40       43.52      0.78 o 
   1   5   3        4.81        3.74      1.12 o 
   2   5   3       17.77       16.49      0.97 o 
   3   5   3        2.18        0.85      0.55 o 
   4   5   3        5.74        4.40      0.73 o 
 -14   0   4       16.80       20.77      1.75 o 
 -13   0   4        0.32        0.50      0.79 o 
 -12   0   4      198.25      191.32      4.32 o 
 -11   0   4       16.29       14.78      1.23 o 
 -10   0   4        7.05        9.74      0.96 o 
  -9   0   4       26.95       22.06      1.02 o 
  -8   0   4        6.34        5.56      0.68 o 
  -7   0   4       79.58       83.81      1.71 o 
  -6   0   4     4844.61     5273.67     77.50 o 
  -5   0   4     1755.35     1743.84     39.38 o 
  -4   0   4     1390.38     1395.25     24.27 o 
  -3   0   4      112.56      117.80      1.43 o 
  -2   0   4     6406.86     6493.29     90.67 o 
  -1   0   4     1293.76     1202.26     62.23 o 
   0   0   4      214.22      185.93      1.65 o 
   1   0   4      106.84      146.01      1.07 o 
   2   0   4        2.76        1.43      0.56 o 
   3   0   4     1842.88     1968.18     19.53 o 
   4   0   4      278.21      317.07      2.89 o 
   5   0   4      751.21      796.93     10.19 o 
   6   0   4      309.76      328.35      4.53 o 
   7   0   4       12.34       10.47      0.60 o 
   8   0   4      768.66      779.47     12.71 o 
   9   0   4       70.22       73.34      2.01 o 
  10   0   4      140.19      150.50      2.54 o 
  11   0   4        0.34        0.30      0.72 o 
  12   0   4       11.38        7.68      2.85 o 
 -14   1   4        0.08        0.16      0.51 o 
 -13   1   4       11.35       10.91      1.03 o 
 -12   1   4        7.63        7.75      0.96 o 
 -11   1   4       11.15        8.10      0.78 o 
 -10   1   4       13.35       14.16      0.75 o 
  -9   1   4        0.53        0.64      0.39 o 
  -8   1   4       86.22       91.79      1.30 o 
  -7   1   4      233.73      257.61      4.69 o 
  -6   1   4      534.72      569.56      4.68 o 
  -5   1   4     1423.04     1489.70     12.57 o 
  -4   1   4     5547.19     5727.27    117.09 o 
  -3   1   4      431.51      409.30      3.11 o 
  -2   1   4     2786.03     2550.83     64.15 o 
  -1   1   4      130.25      127.04      1.69 o 
   0   1   4      884.18      834.35      9.34 o 
   1   1   4      321.36      290.47      1.76 o 
   2   1   4      348.56      338.84      2.01 o 
   3   1   4        2.32        2.26      0.21 o 
   4   1   4      350.46      339.03      2.57 o 
   5   1   4     1756.60     1824.29     15.21 o 
   6   1   4       80.96       79.03      1.13 o 
   7   1   4      615.19      587.93      5.03 o 
   8   1   4       12.51       15.58      0.69 o 
   9   1   4        3.09        2.52      0.52 o 
  10   1   4        9.86        8.87      0.73 o 
  11   1   4        7.11        7.15      0.99 o 
 -13   2   4       44.10       49.11      1.65 o 
 -12   2   4        0.03       -0.08      0.45 o 
 -11   2   4        0.21        0.51      0.46 o 
 -10   2   4        0.68        0.45      0.34 o 
  -9   2   4       28.65       31.41      0.76 o 
  -8   2   4        4.53        3.93      0.42 o 
  -7   2   4        4.44        3.68      0.46 o 
  -6   2   4      357.08      378.46      3.06 o 
  -5   2   4     5047.12     5366.58     50.94 o 
  -4   2   4        0.88        1.25      0.27 o 
  -3   2   4      210.77      196.27      1.39 o 
  -2   2   4      140.10      122.36      1.09 o 
  -1   2   4       75.59       95.02      0.89 o 
   0   2   4       52.30       46.31      0.47 o 
   1   2   4      365.47      365.30      2.09 o 
   2   2   4      252.28      230.81      1.64 o 
   3   2   4        1.32        2.73      0.27 o 
   4   2   4      107.45      107.38      0.93 o 
   5   2   4       71.77       64.43      0.93 o 
   6   2   4     1284.05     1312.23     11.27 o 
   7   2   4        4.15        2.80      0.54 o 
   8   2   4      127.52      125.80      1.76 o 
   9   2   4       55.15       54.44      1.41 o 
  10   2   4        1.09        1.73      0.54 o 
  11   2   4        0.58        0.80      0.57 o 
 -12   3   4        0.59        0.82      0.55 o 
 -11   3   4       21.63       23.48      0.93 o 
 -10   3   4       23.66       22.27      0.94 o 
  -9   3   4       10.51        8.50      0.67 o 
  -8   3   4        2.48        2.76      0.53 o 
  -7   3   4      113.96       96.82      1.37 o 
  -6   3   4        7.37        6.42      0.51 o 
  -5   3   4      858.01      877.02      7.16 o 
  -4   3   4      840.86      869.82      7.58 o 
  -3   3   4      146.10      141.44      1.59 o 
  -2   3   4        0.02        0.23      0.18 o 
  -1   3   4       16.16       16.95      0.43 o 
   0   3   4        0.01        0.23      0.13 o 
   1   3   4       24.93       26.45      0.51 o 
   2   3   4        0.82        1.01      0.19 o 
   3   3   4      367.24      374.64      2.92 o 
   4   3   4       74.72       62.96      0.91 o 
   5   3   4      807.45      844.18      7.02 o 
   6   3   4       39.31       38.53      1.09 o 
   7   3   4      141.46      142.00      1.82 o 
   8   3   4       45.03       49.58      1.24 o 
   9   3   4        6.42        6.25      0.66 o 
 -10   4   4        3.19        0.77      0.64 o 
  -9   4   4        3.18        2.30      0.52 o 
  -8   4   4        1.89        0.57      0.57 o 
  -7   4   4        0.19        0.61      0.44 o 
  -6   4   4       34.58       34.80      0.98 o 
  -5   4   4      168.05      177.55      2.62 o 
  -4   4   4       67.84       63.05      1.10 o 
  -3   4   4       19.25       19.25      0.53 o 
  -2   4   4       69.89       66.22      1.02 o 
  -1   4   4       10.41        9.15      0.37 o 
   0   4   4       26.84       28.20      0.42 o 
   1   4   4       36.21       37.53      0.51 o 
   2   4   4        4.49        3.62      0.28 o 
   3   4   4       13.03       17.27      0.86 o 
   4   4   4        5.88        5.48      0.99 o 
   5   4   4       31.49       28.60      0.70 o 
   6   4   4        6.43        4.97      0.86 o 
   7   4   4        0.24        0.42      0.38 o 
  -6   5   4        1.44        1.04      1.16 o 
  -5   5   4        0.45        0.82      0.49 o 
  -4   5   4       37.59       39.67      1.35 o 
  -3   5   4        6.13        6.99      0.58 o 
  -2   5   4        0.12       -0.10      0.36 o 
  -1   5   4       34.02       27.68      1.21 o 
   0   5   4       66.78       73.09      3.11 o 
   1   5   4       37.73       40.75      2.52 o 
   2   5   4       32.74       39.23      2.48 o 
   3   5   4        1.89        0.59      1.75 o 
 -14   1   5       43.12       43.87      1.74 o 
 -13   1   5        3.79        3.07      0.79 o 
 -12   1   5       41.78       46.35      1.38 o 
 -11   1   5      119.05      116.89      1.94 o 
 -10   1   5       81.30       83.95      1.39 o 
  -9   1   5       74.66       77.76      1.39 o 
  -8   1   5      146.94      157.43      2.81 o 
  -7   1   5        1.21        0.48      0.28 o 
  -6   1   5      933.82     1007.13      8.68 o 
  -5   1   5       30.66       32.72      0.77 o 
  -4   1   5      888.96      917.54     10.62 o 
  -3   1   5      710.79      682.82      7.11 o 
  -2   1   5     1823.89     1790.51     17.80 o 
  -1   1   5        4.15        4.00      0.18 o 
   0   1   5       12.24       16.02      0.47 o 
   1   1   5      560.39      597.34      3.95 o 
   2   1   5       80.19       70.90      0.58 o 
   3   1   5        5.63        4.47      0.25 o 
   4   1   5      324.38      315.48      2.48 o 
   5   1   5       30.70       21.84      0.60 o 
   6   1   5       30.20       28.91      0.70 o 
   7   1   5        1.04        0.54      0.40 o 
   8   1   5        1.08        1.88      0.49 o 
   9   1   5        1.61        2.08      0.56 o 
  10   1   5       60.62       61.74      1.67 o 
  11   1   5       14.10       14.90      1.18 o 
 -13   2   5        0.09        0.31      0.47 o 
 -12   2   5        9.66        4.93      0.65 o 
 -11   2   5        4.24        2.92      0.62 o 
 -10   2   5      119.83      111.54      1.76 o 
  -9   2   5       11.80        8.63      0.60 o 
  -8   2   5        3.99        4.09      0.42 o 
  -7   2   5        2.92        3.90      0.45 o 
  -6   2   5      219.22      205.76      1.78 o 
  -5   2   5      137.59      120.79      1.12 o 
  -4   2   5      380.30      401.75      2.87 o 
  -3   2   5        8.64        6.09      0.26 o 
  -2   2   5       53.46       36.74      0.78 o 
  -1   2   5        0.87        2.28      0.12 o 
   0   2   5      908.25      913.20     10.10 o 
   1   2   5       76.76       75.16      0.55 o 
   2   2   5      308.43      309.06      2.38 o 
   3   2   5       98.47       96.06      0.93 o 
   4   2   5        0.76        1.21      0.21 o 
   5   2   5      409.03      382.45      3.21 o 
   6   2   5      258.48      267.22      2.62 o 
   7   2   5       13.42       12.65      0.67 o 
   8   2   5        0.81        1.32      0.40 o 
   9   2   5       72.52       71.94      1.51 o 
  10   2   5       30.98       33.96      1.19 o 
 -12   3   5       13.19       13.79      1.91 o 
 -11   3   5       22.84       20.99      1.31 o 
 -10   3   5       67.56       60.07      1.25 o 
  -9   3   5      109.92      100.68      1.53 o 
  -8   3   5       82.44       73.79      1.18 o 
  -7   3   5      716.93      667.88      5.79 o 
  -6   3   5       73.29       76.28      1.04 o 
  -5   3   5       36.29       38.91      0.68 o 
  -4   3   5        0.00        1.41      0.78 o 
  -3   3   5       41.96       37.80      0.48 o 
  -2   3   5       45.80       49.58      0.50 o 
  -1   3   5      122.52      127.28      1.26 o 
   0   3   5       40.31       39.90      0.46 o 
   1   3   5        0.31        0.51      0.18 o 
   2   3   5      168.04      164.36      1.37 o 
   3   3   5        3.73        4.07      0.25 o 
   4   3   5      207.08      210.94      2.12 o 
   5   3   5       61.84       59.69      1.08 o 
   6   3   5       93.65      100.96      1.58 o 
   7   3   5        4.44        3.52      0.90 o 
   8   3   5        0.05        0.42      0.44 o 
   9   3   5        4.35        3.00      0.56 o 
 -10   4   5        1.15        0.22      0.49 o 
  -9   4   5        0.21        0.20      0.35 o 
  -8   4   5        7.66        3.96      0.54 o 
  -7   4   5      154.74      152.10      2.25 o 
  -6   4   5      260.84      254.21      3.73 o 
  -5   4   5        6.12        5.38      0.58 o 
  -4   4   5       27.68       23.51      1.34 o 
  -3   4   5       70.04       70.32      0.98 o 
  -2   4   5      122.04      134.54      1.51 o 
  -1   4   5        4.76        5.66      0.41 o 
   0   4   5       17.24       17.26      0.39 o 
   1   4   5       98.34      100.46      1.18 o 
   2   4   5      154.79      152.57      2.15 o 
   3   4   5      379.74      395.51      4.89 o 
   4   4   5       60.65       63.55      0.98 o 
   5   4   5       92.61       90.81      1.82 o 
   6   4   5       50.62       51.12      2.05 o 
   7   4   5       39.14       40.78      3.07 o 
 -14   0   6        3.39        7.09      1.59 o 
 -13   0   6       47.17       46.93      2.36 o 
 -12   0   6      176.35      170.60      6.56 o 
 -11   0   6      350.65      348.61      6.67 o 
 -10   0   6      242.91      242.48      4.21 o 
  -9   0   6     1297.60     1364.29     18.11 o 
  -8   0   6      132.58      131.00      2.74 o 
  -7   0   6     1786.41     1793.50     23.02 o 
  -6   0   6      994.37      957.09     11.53 o 
  -5   0   6      788.21      745.75      8.32 o 
  -4   0   6      707.28      631.53      6.69 o 
  -3   0   6      516.38      496.75      6.89 o 
  -2   0   6     2287.17     2326.79     27.56 o 
  -1   0   6     8789.65     8290.51    143.91 o 
   0   0   6     2626.86     2764.83     34.03 o 
   1   0   6      559.17      575.34      4.81 o 
   2   0   6     2633.78     2954.81     31.26 o 
   3   0   6      599.05      699.54      6.49 o 
   4   0   6     1052.45     1239.13     16.79 o 
   5   0   6      125.35      124.09      1.51 o 
   6   0   6      377.67      389.33      4.11 o 
   7   0   6      206.57      191.36      2.43 o 
   8   0   6      443.35      439.34      5.43 o 
   9   0   6      232.19      246.84      3.44 o 
  10   0   6       12.96       14.13      1.01 o 
  11   0   6        3.55        1.66      0.84 o 
 -14   1   6        0.62        0.75      0.64 o 
 -13   1   6        0.01        0.01      0.43 o 
 -12   1   6        9.77        8.63      0.88 o 
 -11   1   6        4.11        1.65      0.65 o 
 -10   1   6       45.19       48.94      1.29 o 
  -9   1   6       28.30       29.56      0.87 o 
  -8   1   6      261.81      281.82      3.50 o 
  -7   1   6        2.26        2.03      1.03 o 
  -6   1   6       37.70       31.30      2.89 o 
  -5   1   6       77.34       89.42      1.00 o 
  -4   1   6        0.96        2.18      0.95 o 
  -3   1   6      221.63      203.67      2.18 o 
  -2   1   6      168.01      152.77      1.10 o 
  -1   1   6      907.54      768.46    113.04 o 
   0   1   6     1269.95     1352.56     19.19 o 
   1   1   6      728.37      742.43      4.38 o 
   2   1   6       25.21       23.41      0.36 o 
   3   1   6     1609.42     1792.54     12.90 o 
   4   1   6       32.10       29.54      0.54 o 
   5   1   6      397.82      393.63      3.24 o 
   6   1   6      444.10      433.11      3.80 o 
   7   1   6      114.24      124.22      1.53 o 
   8   1   6       11.34       12.07      0.63 o 
   9   1   6        7.33        6.63      0.56 o 
  10   1   6        4.69        4.02      0.57 o 
  11   1   6        1.07        1.26      0.52 o 
 -13   2   6       16.34       16.65      1.00 o 
 -12   2   6       28.05       23.20      1.05 o 
 -11   2   6      108.79      104.42      1.83 o 
 -10   2   6        4.80        6.65      0.62 o 
  -9   2   6       42.90       50.89      0.95 o 
  -8   2   6       52.81       51.33      0.81 o 
  -7   2   6       67.46       65.98      1.07 o 
  -6   2   6        1.04        0.22      0.23 o 
  -5   2   6        0.38        0.09      0.18 o 
  -4   2   6       28.97       29.61      0.43 o 
  -3   2   6      780.44      801.89      5.53 o 
  -2   2   6       14.47       13.90      0.84 o 
  -1   2   6      101.91      114.98      1.48 o 
   0   2   6        0.07        0.27      0.14 o 
   1   2   6      238.91      243.27      1.78 o 
   2   2   6        6.46        6.76      0.26 o 
   3   2   6       24.77       29.09      0.41 o 
   4   2   6      411.37      426.69      4.27 o 
   5   2   6      846.27      852.95      9.31 o 
   6   2   6       62.10       64.11      1.25 o 
   7   2   6      142.38      145.36      1.66 o 
   8   2   6        6.72        6.98      0.61 o 
   9   2   6       33.06       35.05      1.14 o 
  10   2   6        1.64        1.79      0.72 o 
 -12   3   6        0.79        0.41      0.53 o 
 -11   3   6       11.04       10.33      1.56 o 
 -10   3   6        2.04        4.64      0.65 o 
  -9   3   6       40.12       30.47      0.87 o 
  -8   3   6       70.22       75.33      1.24 o 
  -7   3   6       58.48       58.00      0.97 o 
  -6   3   6        7.71        8.43      0.43 o 
  -5   3   6      110.97      109.15      1.11 o 
  -4   3   6        8.26       10.20      0.43 o 
  -3   3   6        0.12        0.25      0.19 o 
  -2   3   6       64.72       58.84      1.11 o 
  -1   3   6      187.51      170.49      1.91 o 
   0   3   6      164.53      159.01      2.06 o 
   1   3   6      134.71      150.63      2.61 o 
   2   3   6        0.00        0.19      0.17 o 
   3   3   6       45.26       43.03      0.60 o 
   4   3   6      167.91      176.60      1.72 o 
   5   3   6      275.52      268.02      2.43 o 
   6   3   6       30.38       28.79      0.70 o 
   7   3   6       46.30       45.21      1.18 o 
   8   3   6        0.66        0.57      0.47 o 
   9   3   6        6.36        5.56      0.72 o 
 -10   4   6        0.03       -0.14      0.41 o 
  -9   4   6       11.27       10.14      0.83 o 
  -8   4   6       34.56       32.20      1.06 o 
  -7   4   6       44.57       43.18      1.13 o 
  -6   4   6       17.84       15.40      0.76 o 
  -5   4   6       44.66       41.06      1.06 o 
  -4   4   6       71.27       71.33      1.01 o 
  -3   4   6       19.36       20.66      2.51 o 
  -2   4   6       12.34       12.88      0.53 o 
  -1   4   6        1.85        0.58      0.11 o 
   0   4   6        7.65        4.59      0.43 o 
   1   4   6       10.07       10.35      0.55 o 
   2   4   6       14.04       14.45      0.72 o 
   3   4   6        9.37        8.68      0.59 o 
   4   4   6      291.01      284.57      7.36 o 
   5   4   6       74.10       70.91      2.50 o 
   6   4   6       20.19       22.96      2.79 o 
 -14   1   7        0.33        0.29      0.62 o 
 -13   1   7        3.52        3.95      1.19 o 
 -12   1   7       10.53        7.17      0.83 o 
 -11   1   7      109.18       96.08      1.87 o 
 -10   1   7       11.20       11.80      0.73 o 
  -9   1   7      137.80      133.59      1.79 o 
  -8   1   7        0.52        0.54      0.30 o 
  -7   1   7        0.39        1.79      0.82 o 
  -6   1   7       46.46       39.13      0.73 o 
  -5   1   7      140.97      152.90      1.39 o 
  -4   1   7      217.20      230.63      2.33 o 
  -3   1   7      182.88      185.80      1.46 o 
  -2   1   7       30.05       30.65      0.41 o 
  -1   1   7       12.13        7.31      0.26 o 
   0   1   7      792.02      826.23      8.17 o 
   1   1   7      150.57      180.65      1.22 o 
   2   1   7      229.67      283.49      1.83 o 
   3   1   7       61.51       54.67      0.58 o 
   4   1   7        6.24        6.70      0.28 o 
   5   1   7        7.08       10.11      0.43 o 
   6   1   7      118.78      120.62      1.23 o 
   7   1   7        1.65        1.34      0.36 o 
   8   1   7        1.13        0.64      0.43 o 
   9   1   7        9.31        8.57      0.69 o 
  10   1   7        0.00       -0.23      0.46 o 
 -13   2   7        1.81        2.50      0.76 o 
 -12   2   7       20.29       17.15      0.89 o 
 -11   2   7       31.59       26.60      0.88 o 
 -10   2   7      368.26      344.61      3.97 o 
  -9   2   7       49.16       49.84      1.87 o 
  -8   2   7        0.33        0.77      0.50 o 
  -7   2   7       71.31       74.47      0.93 o 
  -6   2   7       17.41       17.84      0.53 o 
  -5   2   7      262.75      264.93      2.23 o 
  -4   2   7       30.59       28.19      0.42 o 
  -3   2   7       24.95       23.87      0.33 o 
  -2   2   7      132.90      114.57      0.95 o 
  -1   2   7      256.53      275.05      3.48 o 
   0   2   7      379.02      416.21      3.96 o 
   1   2   7      710.94      778.28     13.44 o 
   2   2   7      105.99       96.03      0.82 o 
   3   2   7       31.84       26.99      0.46 o 
   4   2   7      103.28       99.93      1.12 o 
   5   2   7       10.38       12.50      0.55 o 
   6   2   7       90.46       90.77      1.44 o 
   7   2   7        0.44        0.86      0.39 o 
   8   2   7        1.71        0.77      0.43 o 
   9   2   7        1.77        1.04      0.47 o 
 -12   3   7        0.29       -0.30      0.46 o 
 -11   3   7       86.86       75.24      1.69 o 
 -10   3   7        4.88        3.73      0.56 o 
  -9   3   7       14.47       13.78      0.71 o 
  -8   3   7       14.72       14.97      0.70 o 
  -7   3   7       80.41       76.94      1.13 o 
  -6   3   7       15.22       14.35      0.51 o 
  -5   3   7      270.69      259.63      2.25 o 
  -4   3   7       17.49       17.48      0.51 o 
  -3   3   7       15.40       13.55      0.59 o 
  -2   3   7        7.95        6.14      0.23 o 
  -1   3   7        0.82        1.63      0.33 o 
   0   3   7      270.75      308.61      2.77 o 
   1   3   7      100.51      110.52      1.35 o 
   2   3   7       60.19       66.16      1.82 o 
   3   3   7      513.91      524.97      3.94 o 
   4   3   7        0.07       -0.13      0.22 o 
   5   3   7       19.93       19.42      0.66 o 
   6   3   7       34.58       37.16      1.02 o 
   7   3   7       12.66       14.66      0.87 o 
   8   3   7        6.91        6.00      0.70 o 
 -10   4   7       55.57       48.91      1.23 o 
  -9   4   7       31.84       28.83      1.03 o 
  -8   4   7        5.88        3.84      0.55 o 
  -7   4   7       65.43       66.37      1.22 o 
  -6   4   7       48.25       50.38      0.92 o 
  -5   4   7        4.40        4.64      0.42 o 
  -4   4   7       25.41       27.16      0.63 o 
  -3   4   7        5.87        3.63      0.37 o 
  -2   4   7       26.95       26.53      0.81 o 
  -1   4   7        6.10       10.60      0.50 o 
   0   4   7       24.85       27.69      0.83 o 
   1   4   7       83.58       81.63      1.23 o 
   2   4   7       99.44      110.36      1.42 o 
   3   4   7      238.17      247.40      3.86 o 
   4   4   7      147.19      140.04      1.96 o 
   5   4   7       89.18       84.13      1.69 o 
   6   4   7       28.53       29.20      1.88 o 
 -14   0   8        8.95        5.57      3.82 o 
 -13   0   8       30.78       29.90      2.20 o 
 -12   0   8      196.82      202.54      4.32 o 
 -11   0   8      133.00      120.40      3.57 o 
 -10   0   8        2.17        1.17      0.74 o 
  -9   0   8        0.02        0.22      0.48 o 
  -8   0   8      533.14      566.55      7.13 o 
  -7   0   8       14.26       14.06      0.68 o 
  -6   0   8      778.67      798.05      9.56 o 
  -5   0   8      875.60      894.43     10.22 o 
  -4   0   8     1632.10     1646.80     19.56 o 
  -3   0   8     1701.90     1721.48     20.48 o 
  -2   0   8     8188.16     8741.29    137.55 o 
  -1   0   8     1722.48     1847.40     21.69 o 
   0   0   8     1199.40     1221.74      9.63 o 
   1   0   8     1931.70     2103.84     20.96 o 
   2   0   8      796.34      824.24      9.41 o 
   3   0   8      445.21      447.47      4.21 o 
   4   0   8      986.60     1101.13     11.27 o 
   5   0   8       59.60       70.96      1.36 o 
   6   0   8      106.33      101.72      2.06 o 
   7   0   8       10.83        6.96      0.75 o 
   8   0   8       27.77       26.55      1.06 o 
   9   0   8       38.50       40.66      1.51 o 
  10   0   8       44.29       49.25      1.97 o 
 -14   1   8       27.74       28.30      1.42 o 
 -13   1   8        0.01        0.08      0.42 o 
 -12   1   8       87.06       76.19      1.67 o 
 -11   1   8       17.87       17.77      0.87 o 
 -10   1   8      467.59      490.87      5.97 o 
  -9   1   8      335.56      322.14      3.19 o 
  -8   1   8      770.27      747.90      8.42 o 
  -7   1   8      453.62      483.06      4.75 o 
  -6   1   8       15.63       23.58      0.56 o 
  -5   1   8       20.03       14.63      0.49 o 
  -4   1   8       16.27        9.70      0.69 o 
  -3   1   8       13.29       14.26      0.28 o 
  -2   1   8      761.84      835.34     10.02 o 
  -1   1   8        0.54        0.11      0.12 o 
   0   1   8     2074.88     2203.13     28.90 o 
   1   1   8        5.32       12.11      0.29 o 
   2   1   8        2.56        8.00      0.39 o 
   3   1   8       57.92       57.12      0.63 o 
   4   1   8       65.04       52.77      0.71 o 
   5   1   8        3.50        2.80      0.41 o 
   6   1   8       18.47       18.82      0.59 o 
   7   1   8        1.40        1.86      0.41 o 
   8   1   8      107.38      114.59      1.47 o 
   9   1   8       37.42       38.45      0.94 o 
  10   1   8       96.61      107.68      1.70 o 
 -13   2   8        7.28        6.20      0.72 o 
 -12   2   8        0.03       -0.37      0.45 o 
 -11   2   8        3.62        8.54      0.69 o 
 -10   2   8        2.76        3.55      0.52 o 
  -9   2   8        2.50        2.24      0.38 o 
  -8   2   8        5.98        6.08      0.47 o 
  -7   2   8       55.29       57.41      0.91 o 
  -6   2   8       32.39       46.95      0.90 o 
  -5   2   8      169.40      169.70      1.40 o 
  -4   2   8      177.23      164.75      1.25 o 
  -3   2   8      225.45      217.85      1.50 o 
  -2   2   8      708.33      766.88     20.79 o 
  -1   2   8      370.55      381.38      8.49 o 
   0   2   8      177.65      157.41      1.91 o 
   1   2   8       69.33       76.07      0.78 o 
   2   2   8       26.09       24.41      0.43 o 
   3   2   8       69.01       68.58      0.79 o 
   4   2   8        0.79        0.57      0.29 o 
   5   2   8        0.52        0.07      0.25 o 
   6   2   8        0.29        0.70      0.38 o 
   7   2   8        2.75        2.15      0.55 o 
   8   2   8        4.50        4.32      0.92 o 
   9   2   8        0.05        0.24      0.34 o 
 -12   3   8        0.86        0.64      0.50 o 
 -11   3   8        0.25        0.53      0.52 o 
 -10   3   8       12.30       13.45      1.06 o 
  -9   3   8      211.84      214.74      2.42 o 
  -8   3   8       84.34       92.05      1.34 o 
  -7   3   8      251.14      250.51      2.39 o 
  -6   3   8      117.09      117.23      1.44 o 
  -5   3   8       84.12       86.77      1.12 o 
  -4   3   8        2.40        2.13      0.29 o 
  -3   3   8       46.68       43.40      0.56 o 
  -2   3   8       93.73       97.67      2.28 o 
  -1   3   8        2.43        2.23      0.67 o 
   0   3   8       21.36       20.46      0.59 o 
   1   3   8      125.96      129.26      1.28 o 
   2   3   8       35.47       34.56      0.70 o 
   3   3   8       84.81       84.63      2.40 o 
   4   3   8       19.43       17.18      0.52 o 
   5   3   8        3.53        3.06      0.30 o 
   6   3   8       11.61       11.87      1.12 o 
   7   3   8        0.77        0.71      0.52 o 
   8   3   8        6.85        6.89      1.30 o 
 -10   4   8       19.98       14.16      0.94 o 
  -9   4   8       10.48        7.54      0.61 o 
  -8   4   8       10.03       10.39      0.63 o 
  -7   4   8       28.00       27.23      0.88 o 
  -6   4   8        3.26        4.11      0.47 o 
  -5   4   8        2.59        4.66      1.17 o 
  -4   4   8        0.45        0.13      0.17 o 
  -3   4   8        9.04        8.47      0.28 o 
  -2   4   8       80.19       89.24      2.25 o 
  -1   4   8        3.46        4.43      0.37 o 
   0   4   8        0.25       -0.06      0.28 o 
   1   4   8      246.66      261.96      2.73 o 
   2   4   8       15.63       15.82      0.72 o 
   3   4   8       11.94        9.32      0.62 o 
   4   4   8        0.16        0.43      0.30 o 
   5   4   8        0.49        1.10      0.83 o 
 -14   1   9       27.30       25.42      4.43 o 
 -13   1   9        1.08        0.83      0.91 o 
 -12   1   9        0.02        1.03      0.58 o 
 -11   1   9       61.51       59.78      1.41 o 
 -10   1   9       14.23       13.10      0.83 o 
  -9   1   9        5.86        6.37      0.69 o 
  -8   1   9       43.36       53.41      6.16 o 
  -7   1   9      579.63      591.02      5.34 o 
  -6   1   9       19.60       21.16      0.53 o 
  -5   1   9       32.26       33.05      0.70 o 
  -4   1   9       65.21       58.87      0.66 o 
  -3   1   9       12.28       18.46      1.51 o 
  -2   1   9     1311.13     1423.52     12.73 o 
  -1   1   9     2084.22     2236.37     22.66 o 
   0   1   9        0.53        0.09      0.14 o 
   1   1   9      316.86      305.37      2.63 o 
   2   1   9      243.69      252.79      1.89 o 
   3   1   9      305.34      320.27      2.23 o 
   4   1   9        5.82        5.23      0.31 o 
   5   1   9       21.07       16.94      0.59 o 
   6   1   9       10.08        8.07      0.63 o 
   7   1   9       56.09       56.34      1.27 o 
   8   1   9       90.17       96.31      1.60 o 
   9   1   9       15.40       18.94      0.85 o 
 -14   2   9       13.88       14.31      2.03 o 
 -13   2   9       54.58       52.61      1.57 o 
 -12   2   9       41.60       34.82      1.36 o 
 -11   2   9        0.23        0.26      0.35 o 
 -10   2   9        5.70        4.14      0.67 o 
  -9   2   9       23.00       23.40      0.81 o 
  -8   2   9       15.22       16.92      0.65 o 
  -7   2   9       74.70       78.47      1.25 o 
  -6   2   9       11.16        7.14      0.57 o 
  -5   2   9       85.24       78.74      0.80 o 
  -4   2   9        1.87        4.90      0.31 o 
  -3   2   9       39.24       45.93      1.71 o 
  -2   2   9      887.59      951.89     28.00 o 
  -1   2   9      152.66      159.92      2.42 o 
   0   2   9      101.70      123.78      2.18 o 
   1   2   9        7.52        8.12      0.37 o 
   2   2   9        8.72        8.46      0.28 o 
   3   2   9       16.54       14.29      0.34 o 
   4   2   9        9.68       10.86      0.36 o 
   5   2   9       11.19       13.09      0.50 o 
   6   2   9        3.62        2.54      0.45 o 
   7   2   9        2.90        1.73      0.40 o 
   8   2   9        4.00        3.86      0.63 o 
 -12   3   9        5.45        4.24      1.37 o 
 -11   3   9       27.58       27.65      1.05 o 
 -10   3   9        0.53        0.48      0.53 o 
  -9   3   9        7.41        6.59      0.62 o 
  -8   3   9       28.90       27.09      0.76 o 
  -7   3   9       13.32       13.60      0.62 o 
  -6   3   9       69.66       67.45      1.55 o 
  -5   3   9        9.04        8.58      0.42 o 
  -4   3   9       46.82       46.58      0.85 o 
  -3   3   9       41.18       42.01      1.38 o 
  -2   3   9      451.93      458.02      6.41 o 
  -1   3   9      450.67      490.12      7.54 o 
   0   3   9        0.73        0.34      0.53 o 
   1   3   9       37.55       41.91      1.22 o 
   2   3   9       54.96       55.98      1.27 o 
   3   3   9       62.11       63.12      1.77 o 
   4   3   9       59.90       61.50      0.86 o 
   5   3   9      123.49      119.36      2.64 o 
   6   3   9        1.85        1.58      0.49 o 
   7   3   9       22.46       19.85      0.92 o 
 -10   4   9       11.84       14.46      0.99 o 
  -9   4   9       27.00       21.92      1.11 o 
  -8   4   9        6.53        4.42      0.57 o 
  -7   4   9       36.92       36.96      1.01 o 
  -6   4   9       45.55       46.21      1.67 o 
  -5   4   9       67.17       68.89      1.67 o 
  -4   4   9       81.05       79.56      2.99 o 
  -3   4   9      223.71      236.13      4.30 o 
  -2   4   9      199.93      199.83      5.16 o 
  -1   4   9       26.86       26.47      1.18 o 
   0   4   9       28.75       30.40      1.45 o 
   1   4   9        0.15        0.40      0.25 o 
   2   4   9        4.78        4.66      0.43 o 
   3   4   9       32.40       24.96      2.56 o 
   4   4   9        0.93        0.77      0.62 o 
   5   4   9       35.64       33.04      5.96 o 
 -15   0  10       15.68        9.83      7.08 o 
 -14   0  10        4.02        1.49      1.52 o 
 -13   0  10       29.92       27.32      1.82 o 
 -12   0  10        3.43        1.52      0.99 o 
 -11   0  10        1.04        0.36      0.71 o 
 -10   0  10       83.10       79.74      1.88 o 
  -9   0  10       18.75       21.07      1.00 o 
  -8   0  10      123.19      126.03      2.05 o 
  -7   0  10       27.17       23.55      0.97 o 
  -6   0  10      135.50      117.54      1.69 o 
  -5   0  10       67.09       93.90      1.54 o 
  -4   0  10     1821.36     1848.51     23.16 o 
  -3   0  10     3811.59     4152.99     58.14 o 
  -2   0  10       33.40       35.63      0.54 o 
  -1   0  10       81.47       79.85      1.28 o 
   0   0  10       45.65       42.89      0.93 o 
   1   0  10      134.70      115.89      1.23 o 
   2   0  10       17.05       22.25      0.77 o 
   3   0  10        5.50        7.15      0.62 o 
   4   0  10      181.93      159.49      2.55 o 
   5   0  10       32.55       33.58      0.95 o 
   6   0  10       27.94       26.99      0.98 o 
   7   0  10        2.36        3.10      0.82 o 
   8   0  10      136.43      121.89      2.43 o 
   9   0  10        8.98        5.82      2.83 o 
 -14   1  10       42.57       40.58      1.45 o 
 -13   1  10        7.05        6.09      1.48 o 
 -12   1  10       29.05       27.32      1.16 o 
 -11   1  10      124.93      123.25      1.92 o 
 -10   1  10       71.69       71.37      1.36 o 
  -9   1  10       61.83       60.25      1.25 o 
  -8   1  10       33.27       39.62      0.80 o 
  -7   1  10        1.22        1.44      0.38 o 
  -6   1  10       31.52       33.04      0.66 o 
  -5   1  10      431.80      416.89      3.44 o 
  -4   1  10     1543.69     1573.34     13.63 o 
  -3   1  10      136.57      149.67      1.51 o 
  -2   1  10      131.90      132.82      1.22 o 
  -1   1  10      292.04      262.89      1.66 o 
   0   1  10      573.54      624.58      4.57 o 
   1   1  10      383.14      384.43      2.77 o 
   2   1  10      453.23      479.89      3.66 o 
   3   1  10       25.02       22.47      0.44 o 
   4   1  10      143.65      134.33      1.31 o 
   5   1  10       71.60       72.17      1.33 o 
   6   1  10        9.84       10.43      0.61 o 
   7   1  10       85.04       79.21      1.32 o 
   8   1  10        0.20        0.29      0.41 o 
   9   1  10        0.15        0.81      0.50 o 
 -14   2  10        0.60        0.81      0.61 o 
 -13   2  10       10.21        5.72      2.00 o 
 -12   2  10        5.34        4.77      0.71 o 
 -11   2  10        0.85        0.68      0.50 o 
 -10   2  10        1.23        2.07      0.49 o 
  -9   2  10       80.25       79.55      1.26 o 
  -8   2  10        7.97        7.41      0.59 o 
  -7   2  10       82.57       83.36      1.10 o 
  -6   2  10        1.18        2.55      0.24 o 
  -5   2  10       28.01       24.52      0.45 o 
  -4   2  10      370.64      353.07      2.40 o 
  -3   2  10       48.02       58.28      0.70 o 
  -2   2  10        1.02        1.41      0.61 o 
  -1   2  10      343.02      333.12      4.44 o 
   0   2  10       20.69       19.81      0.73 o 
   1   2  10      101.47      111.76      1.38 o 
   2   2  10        0.46        0.89      0.32 o 
   3   2  10      260.78      265.93      2.30 o 
   4   2  10       45.77       47.65      0.72 o 
   5   2  10        8.07        7.80      0.38 o 
   6   2  10        0.10       -0.24      0.26 o 
   7   2  10       25.83       27.06      0.91 o 
   8   2  10       11.53        7.62      0.76 o 
 -12   3  10        1.74        2.07      0.60 o 
 -11   3  10        2.83        1.48      0.49 o 
 -10   3  10        2.32        1.62      0.44 o 
  -9   3  10        5.40        4.34      0.58 o 
  -8   3  10       82.42       79.30      1.22 o 
  -7   3  10       87.27       92.43      1.38 o 
  -6   3  10      231.88      235.11      2.15 o 
  -5   3  10      111.70      105.18      1.00 o 
  -4   3  10       39.93       39.86      0.58 o 
  -3   3  10        0.05        0.18      0.71 o 
  -2   3  10      123.25      119.78      3.11 o 
  -1   3  10       10.20       10.08      1.59 o 
   0   3  10       18.61       17.69      1.17 o 
   1   3  10      147.80      151.92      2.45 o 
   2   3  10      159.31      164.90      4.69 o 
   3   3  10      201.02      196.16      2.97 o 
   4   3  10      139.45      147.22      3.49 o 
   5   3  10       17.56       15.33      0.44 o 
   6   3  10        6.67        6.70      0.82 o 
   7   3  10        5.08        2.96      0.47 o 
 -10   4  10        5.28        5.30      0.90 o 
  -9   4  10       40.29       41.82      1.18 o 
  -8   4  10       12.07       10.15      0.67 o 
  -7   4  10        5.96        5.02      0.60 o 
  -6   4  10        5.17        5.12      0.49 o 
  -5   4  10        0.88        0.75      0.22 o 
  -4   4  10      292.65      304.60      7.17 o 
  -3   4  10       37.46       42.62      3.39 o 
  -2   4  10        0.27        0.36      0.83 o 
  -1   4  10        0.83        0.73      0.67 o 
   0   4  10        5.97        6.90      1.11 o 
   1   4  10        2.35        1.89      0.85 o 
   2   4  10       44.11       49.27      2.41 o 
   3   4  10        0.54        0.45      0.73 o 
   4   4  10       14.53       18.70      1.44 o 
 -14   1  11        2.08        2.70      0.86 o 
 -13   1  11        8.29        7.12      1.60 o 
 -12   1  11      100.24      104.79      2.13 o 
 -11   1  11      107.58      110.26      2.09 o 
 -10   1  11       31.08       32.44      0.94 o 
  -9   1  11       13.02       12.37      0.67 o 
  -8   1  11       37.70       37.21      0.86 o 
  -7   1  11      172.90      170.72      1.82 o 
  -6   1  11        1.38        0.23      0.24 o 
  -5   1  11       51.44       50.28      1.32 o 
  -4   1  11      276.23      284.66      3.17 o 
  -3   1  11       16.01        8.28      0.30 o 
  -2   1  11      128.41      139.47      1.76 o 
  -1   1  11        0.26        0.32      0.15 o 
   0   1  11        5.87        8.44      0.33 o 
   1   1  11       48.92       56.06      0.81 o 
   2   1  11       17.25       14.27      0.44 o 
   3   1  11      261.77      263.99      2.26 o 
   4   1  11        4.07        1.75      0.37 o 
   5   1  11       11.34       10.05      0.61 o 
   6   1  11       24.72       22.24      0.81 o 
   7   1  11        4.47        4.25      0.59 o 
   8   1  11       42.53       42.00      1.15 o 
 -14   2  11        1.81        1.73      0.67 o 
 -13   2  11        1.00        0.02      0.61 o 
 -12   2  11       37.12       32.75      1.54 o 
 -11   2  11        8.36        7.26      0.82 o 
 -10   2  11        7.64        8.76      0.78 o 
  -9   2  11       59.22       57.97      1.17 o 
  -8   2  11       10.86       11.88      0.67 o 
  -7   2  11        9.20        9.00      0.61 o 
  -6   2  11        8.51       10.03      0.62 o 
  -5   2  11      320.98      301.81      2.21 o 
  -4   2  11      278.17      292.05      1.96 o 
  -3   2  11        6.96        7.48      2.35 o 
  -2   2  11      416.94      451.17      6.28 o 
  -1   2  11       92.07       86.79      2.02 o 
   0   2  11      387.48      428.52      3.19 o 
   1   2  11       49.49       48.87      0.75 o 
   2   2  11       37.14       36.72      1.03 o 
   3   2  11       30.68       30.03      0.83 o 
   4   2  11       25.98       21.44      1.12 o 
   5   2  11       97.73      114.92      1.44 o 
   6   2  11        3.52        1.92      0.38 o 
   7   2  11       45.24       44.62      1.09 o 
 -12   3  11       13.02       10.06      0.75 o 
 -11   3  11        0.96        0.07      0.32 o 
 -10   3  11        0.28        0.86      0.38 o 
  -9   3  11       63.12       56.76      1.03 o 
  -8   3  11       52.25       49.31      0.95 o 
  -7   3  11      165.94      154.79      1.67 o 
  -6   3  11      109.72      113.70      1.49 o 
  -5   3  11      467.76      466.43      4.06 o 
  -4   3  11       34.91       29.56      1.39 o 
  -3   3  11       60.08       53.96      1.90 o 
  -2   3  11        6.97        9.62      0.97 o 
  -1   3  11        0.01        0.24      0.55 o 
   0   3  11        8.99       19.59      8.61 o 
   1   3  11       60.49       61.98      2.04 o 
   2   3  11        4.24        3.75      1.01 o 
   3   3  11        3.51        4.43      1.28 o 
   4   3  11       41.68       37.21      1.52 o 
   5   3  11        8.26        5.69      1.41 o 
   6   3  11       12.23       11.77      1.16 o 
 -10   4  11       14.29       19.23      0.93 o 
  -9   4  11       53.96       57.55      1.75 o 
  -8   4  11       42.14       39.51      1.06 o 
  -7   4  11       25.07       25.46      0.74 o 
  -6   4  11       34.46       32.21      0.75 o 
  -5   4  11       89.61       82.15      2.89 o 
  -4   4  11      375.31      389.61      6.58 o 
  -3   4  11       28.29       29.33      2.82 o 
  -2   4  11       12.01       10.84      1.24 o 
  -1   4  11      130.93      138.14      3.63 o 
   0   4  11       84.21       89.28      2.11 o 
   1   4  11      134.53      145.83      2.81 o 
   2   4  11       13.77       13.28      1.68 o 
   3   4  11        4.26        4.05      0.93 o 
 -15   0  12        0.66        1.10      1.03 o 
 -14   0  12       38.55       43.62      2.07 o 
 -13   0  12       50.74       52.61      2.48 o 
 -12   0  12       63.53       61.62      2.35 o 
 -11   0  12       36.92       33.75      2.79 o 
 -10   0  12      130.82      145.35      2.74 o 
  -9   0  12       76.90       78.43      1.82 o 
  -8   0  12      171.19      161.09      4.04 o 
  -7   0  12      512.90      537.56      7.34 o 
  -6   0  12      898.22      927.82     11.34 o 
  -5   0  12      154.39      204.70      3.30 o 
  -4   0  12      775.51      783.11     19.55 o 
  -3   0  12      217.74      208.28      2.23 o 
  -2   0  12      648.06      595.92      7.75 o 
  -1   0  12        4.75        4.59      0.40 o 
   0   0  12        7.27       10.56      0.37 o 
   1   0  12      776.90      779.42      7.99 o 
   2   0  12       79.67       97.74      1.71 o 
   3   0  12       52.03       51.12      1.15 o 
   4   0  12       10.94        8.99      0.69 o 
   5   0  12       21.80       16.68      1.59 o 
   6   0  12      545.42      501.77      7.34 o 
   7   0  12      224.07      228.78      4.05 o 
   8   0  12      118.41      135.96      3.09 o 
 -14   1  12        7.40        4.80      1.39 o 
 -13   1  12        7.33        7.83      1.95 o 
 -12   1  12       14.84       15.48      1.18 o 
 -11   1  12       24.75       29.72      1.04 o 
 -10   1  12       44.52       45.72      1.28 o 
  -9   1  12       60.65       62.76      1.30 o 
  -8   1  12      357.13      358.99      3.55 o 
  -7   1  12      116.52      110.99      1.50 o 
  -6   1  12     1441.32     1556.79     14.33 o 
  -5   1  12      241.01      242.66      2.20 o 
  -4   1  12       11.08       19.82      0.64 o 
  -3   1  12        3.43        5.28      0.25 o 
  -2   1  12       69.28       74.15      0.73 o 
  -1   1  12       20.22       17.61      0.92 o 
   0   1  12       36.42       38.89      0.55 o 
   1   1  12       91.86       82.68      0.76 o 
   2   1  12        1.65        4.49      0.32 o 
   3   1  12       88.85       89.58      1.08 o 
   4   1  12       15.49       10.31      0.57 o 
   5   1  12      167.95      151.17      2.21 o 
   6   1  12       92.46       84.51      1.47 o 
   7   1  12        0.00        0.60      0.39 o 
   8   1  12       18.85       20.26      0.87 o 
 -14   2  12        0.62        1.81      0.70 o 
 -13   2  12        0.07       -0.30      0.62 o 
 -12   2  12       20.55       21.47      1.01 o 
 -11   2  12        4.86        4.80      0.71 o 
 -10   2  12        0.02       -0.26      0.40 o 
  -9   2  12       11.14       11.87      0.69 o 
  -8   2  12      204.27      216.18      2.62 o 
  -7   2  12     2002.76     2043.82     20.11 o 
  -6   2  12       14.27       12.98      0.60 o 
  -5   2  12        0.06        0.24      0.15 o 
  -4   2  12       55.08       55.13      1.07 o 
  -3   2  12       31.04       30.10      1.27 o 
  -2   2  12        0.00       -0.02      0.11 o 
  -1   2  12       84.52       75.81      0.92 o 
   0   2  12        8.73        8.18      0.29 o 
   1   2  12       30.06       28.12      1.12 o 
   2   2  12       16.51       14.24      1.36 o 
   3   2  12       71.24       67.60      1.35 o 
   4   2  12       96.10       96.40      2.10 o 
   5   2  12       37.58       40.22      2.33 o 
   6   2  12      107.23      103.83      2.38 o 
   7   2  12        2.78        1.54      0.40 o 
 -12   3  12       52.63       60.98      1.58 o 
 -11   3  12       27.66       31.55      1.13 o 
 -10   3  12        6.80        6.29      0.60 o 
  -9   3  12        6.07        4.69      0.57 o 
  -8   3  12       46.38       46.30      1.28 o 
  -7   3  12       62.02       61.80      1.25 o 
  -6   3  12      546.64      562.82      4.71 o 
  -5   3  12        0.13        0.03      0.15 o 
  -4   3  12       33.10       33.34      1.69 o 
  -3   3  12       41.19       43.43      1.58 o 
  -2   3  12        7.17        5.09      0.89 o 
  -1   3  12        3.05        3.88      0.85 o 
   0   3  12        5.24        6.52      1.06 o 
   1   3  12        0.28        0.28      0.58 o 
   2   3  12        0.75        1.80      0.78 o 
   3   3  12       32.32       33.77      1.28 o 
   4   3  12       29.68       25.15      1.98 o 
   5   3  12       84.90       90.52      4.26 o 
  -9   4  12        0.22        0.14      0.32 o 
  -8   4  12       32.88       33.97      0.84 o 
  -7   4  12      137.79      141.28      4.07 o 
  -6   4  12       24.66       28.01      0.66 o 
  -5   4  12       28.39       27.96      1.75 o 
  -4   4  12       23.89       23.73      1.64 o 
  -3   4  12        0.93        1.15      0.84 o 
  -2   4  12        0.61        0.64      0.90 o 
  -1   4  12        1.67        0.91      0.78 o 
   0   4  12       10.55       11.56      1.92 o 
   1   4  12        3.32        5.28      1.69 o 
   2   4  12       18.69       21.38      1.67 o 
   3   4  12       21.38       22.39      1.32 o 
 -14   1  13        0.04        0.17      0.76 o 
 -13   1  13        0.00        0.21      0.54 o 
 -12   1  13       10.91        8.76      0.90 o 
 -11   1  13       39.78       42.72      1.29 o 
 -10   1  13        5.21        4.45      0.71 o 
  -9   1  13      170.63      162.54      2.09 o 
  -8   1  13      238.63      246.68      2.58 o 
  -7   1  13       10.46        7.35      0.46 o 
  -6   1  13       25.07       26.34      0.73 o 
  -5   1  13        9.45        6.45      0.44 o 
  -4   1  13       50.57       59.37      0.82 o 
  -3   1  13        2.73        4.28      0.46 o 
  -2   1  13       20.17       19.81      0.40 o 
  -1   1  13      168.21      167.48      1.64 o 
   0   1  13       36.51       31.83      0.55 o 
   1   1  13       66.86       62.15      0.74 o 
   2   1  13       64.36       68.95      0.90 o 
   3   1  13       14.42        8.74      0.45 o 
   4   1  13        0.95        2.05      0.45 o 
   5   1  13       15.96       13.72      1.15 o 
   6   1  13        4.33        4.57      0.56 o 
   7   1  13        1.95        1.48      0.66 o 
 -14   2  13        3.21        1.93      0.95 o 
 -13   2  13       21.53       22.93      1.13 o 
 -12   2  13       44.20       42.29      1.40 o 
 -11   2  13       56.03       51.52      1.26 o 
 -10   2  13       32.85       32.55      1.13 o 
  -9   2  13        0.05       -0.07      0.41 o 
  -8   2  13      369.57      344.43      3.65 o 
  -7   2  13       13.50       13.41      0.69 o 
  -6   2  13       41.39       46.10      0.93 o 
  -5   2  13       16.30       17.67      0.39 o 
  -4   2  13        3.44        4.03      0.46 o 
  -3   2  13      139.21      142.24      2.97 o 
  -2   2  13       69.65       73.13      0.87 o 
  -1   2  13       42.15       43.03      1.22 o 
   0   2  13       21.64       18.59      0.97 o 
   1   2  13        6.60        4.92      0.32 o 
   2   2  13      102.19      105.38      1.60 o 
   3   2  13       29.12       30.78      1.05 o 
   4   2  13       16.39       12.42      1.03 o 
   5   2  13        2.10        1.86      0.37 o 
   6   2  13       16.65       17.34      1.63 o 
 -12   3  13        9.22       12.16      0.92 o 
 -11   3  13        3.17        3.86      0.81 o 
 -10   3  13        2.48        2.19      0.46 o 
  -9   3  13        9.17        7.93      0.60 o 
  -8   3  13       12.02       12.49      0.56 o 
  -7   3  13      203.80      197.50      2.52 o 
  -6   3  13       49.30       49.54      0.63 o 
  -5   3  13        0.15        0.17      0.13 o 
  -4   3  13       52.55       55.98      1.83 o 
  -3   3  13       70.12       70.30      2.02 o 
  -2   3  13       37.75       38.87      3.63 o 
  -1   3  13       28.02       30.26      1.60 o 
   0   3  13        1.71        2.78      0.82 o 
   1   3  13        3.36        5.14      1.00 o 
   2   3  13       51.87       60.47      1.59 o 
   3   3  13       54.19       59.05      1.66 o 
   4   3  13       24.91       24.73      1.44 o 
   5   3  13       51.37       64.95      3.56 o 
  -9   4  13        0.04       -0.27      0.29 o 
  -8   4  13        0.05        0.34      0.38 o 
  -7   4  13        0.09       -0.30      0.47 o 
  -6   4  13       48.48       47.53      1.40 o 
  -5   4  13        0.07       -0.46      0.91 o 
  -4   4  13        5.00        5.40      1.24 o 
  -3   4  13        1.37        1.08      0.85 o 
  -2   4  13        3.36        3.23      1.04 o 
  -1   4  13        0.01       -0.49      0.84 o 
   0   4  13        8.66       10.16      1.41 o 
   1   4  13        4.52        3.68      1.65 o 
   2   4  13       17.54       21.61      1.84 o 
 -15   0  14        0.05        0.14      0.80 o 
 -14   0  14        3.05        1.64      2.09 o 
 -13   0  14      177.80      183.99      3.89 o 
 -12   0  14       52.12       54.23      2.39 o 
 -11   0  14      542.40      563.88     11.09 o 
 -10   0  14       15.46       19.80      1.80 o 
  -9   0  14     1675.94     1720.32     24.19 o 
  -8   0  14     1076.00     1073.89     14.27 o 
  -7   0  14       82.65       76.89      1.80 o 
  -6   0  14       21.72       20.83      0.95 o 
  -5   0  14       39.22       45.75      3.02 o 
  -4   0  14      577.02      620.78      7.56 o 
  -3   0  14      804.08      796.98      9.85 o 
  -2   0  14        0.05        1.17      0.51 o 
  -1   0  14       51.07       51.28      0.83 o 
   0   0  14       28.25       31.58      0.82 o 
   1   0  14      486.42      493.90      9.31 o 
   2   0  14      216.00      198.15      3.11 o 
   3   0  14      135.78      106.42      1.95 o 
   4   0  14       45.92       42.50      1.52 o 
   5   0  14        6.11        8.74      0.88 o 
   6   0  14       61.19       60.83      2.11 o 
   7   0  14        0.23        0.34      0.63 o 
 -14   1  14        5.17        3.70      1.07 o 
 -13   1  14       36.41       35.20      1.43 o 
 -12   1  14      104.56      111.37      2.12 o 
 -11   1  14      135.06      141.06      2.41 o 
 -10   1  14      380.50      402.58      4.45 o 
  -9   1  14       48.11       49.28      1.20 o 
  -8   1  14      295.18      289.10      3.18 o 
  -7   1  14       94.43      102.11      1.37 o 
  -6   1  14        7.75        7.11      0.46 o 
  -5   1  14       25.84       27.04      0.71 o 
  -4   1  14      137.33      135.99      1.38 o 
  -3   1  14      356.09      344.17      2.83 o 
  -2   1  14      397.16      402.60      3.41 o 
  -1   1  14      728.46      723.82      6.44 o 
   0   1  14       17.33       19.93      0.54 o 
   1   1  14      459.67      458.90      5.32 o 
   2   1  14      278.21      268.18      3.04 o 
   3   1  14      180.08      167.17      4.05 o 
   4   1  14      269.94      245.94      3.73 o 
   5   1  14       12.08       14.95      0.80 o 
   6   1  14        0.62        0.49      0.39 o 
 -13   2  14        4.36        4.72      0.79 o 
 -12   2  14        2.53        1.66      0.67 o 
 -11   2  14       35.76       38.94      1.13 o 
 -10   2  14       52.92       52.64      1.32 o 
  -9   2  14      664.80      681.97      6.95 o 
  -8   2  14      286.98      287.30      3.16 o 
  -7   2  14       15.42       20.66      0.78 o 
  -6   2  14       40.85       44.43      0.83 o 
  -5   2  14      119.84      116.12      1.00 o 
  -4   2  14        0.57        0.30      0.17 o 
  -3   2  14        0.69        0.06      0.36 o 
  -2   2  14       34.19       36.77      1.03 o 
  -1   2  14        0.20        0.12      0.10 o 
   0   2  14       24.25       23.95      0.51 o 
   1   2  14      180.93      180.79      3.05 o 
   2   2  14      207.73      201.70      3.64 o 
   3   2  14      588.94      551.50     15.19 o 
   4   2  14        5.81        5.85      1.14 o 
   5   2  14       16.85       15.36      1.27 o 
   6   2  14        0.02       -0.06      0.60 o 
 -12   3  14       27.39       31.96      1.14 o 
 -11   3  14        0.72        0.92      0.46 o 
 -10   3  14       14.44       15.52      0.72 o 
  -9   3  14        6.65        6.54      0.55 o 
  -8   3  14      266.54      268.21      3.51 o 
  -7   3  14       23.04       23.30      0.60 o 
  -6   3  14       31.79       29.57      0.83 o 
  -5   3  14        1.16        0.27      0.43 o 
  -4   3  14        0.89        1.35      0.91 o 
  -3   3  14       41.15       44.99      2.05 o 
  -2   3  14       43.36       49.86      1.80 o 
  -1   3  14       37.98       43.65      2.62 o 
   0   3  14       52.82       57.37      1.67 o 
   1   3  14      119.92      129.08      3.79 o 
   2   3  14      251.28      271.23      6.46 o 
   3   3  14       20.07       17.89      1.44 o 
   4   3  14       10.25        8.39      1.02 o 
  -9   4  14       23.39       24.11      1.11 o 
  -8   4  14        0.47        0.09      0.28 o 
  -7   4  14        7.55        7.03      0.79 o 
  -6   4  14        3.38        3.53      1.34 o 
  -5   4  14        0.07        0.57      0.98 o 
  -4   4  14        8.11       10.59      2.10 o 
  -3   4  14        1.33        1.68      1.16 o 
  -2   4  14        0.44        0.95      0.80 o 
  -1   4  14        9.58        9.80      1.15 o 
   0   4  14        0.18        0.22      0.87 o 
   1   4  14        2.04        1.65      1.49 o 
 -14   1  15        4.60        6.01      1.30 o 
 -13   1  15       11.84        9.15      2.13 o 
 -12   1  15        2.79        3.67      0.91 o 
 -11   1  15       12.01        9.44      0.95 o 
 -10   1  15       24.52       21.69      0.93 o 
  -9   1  15      127.68      133.30      1.89 o 
  -8   1  15        9.03       11.54      0.63 o 
  -7   1  15      142.14      137.02      1.59 o 
  -6   1  15       50.28       50.35      1.07 o 
  -5   1  15       33.80       30.71      0.69 o 
  -4   1  15       20.02       20.61      0.83 o 
  -3   1  15       10.13       11.83      0.34 o 
  -2   1  15      163.24      167.09      1.40 o 
  -1   1  15        1.66        1.02      0.32 o 
   0   1  15        6.92        6.10      0.40 o 
   1   1  15      352.08      391.64     10.34 o 
   2   1  15       36.63       34.62      0.77 o 
   3   1  15       21.96       16.79      0.78 o 
   4   1  15       33.19       30.82      1.11 o 
   5   1  15        1.07        0.91      0.43 o 
   6   1  15       25.49       25.16      1.05 o 
 -13   2  15        0.58        0.25      0.59 o 
 -12   2  15        4.65        6.61      0.79 o 
 -11   2  15        0.39       -0.16      0.58 o 
 -10   2  15       26.31       27.65      1.17 o 
  -9   2  15        5.37        5.28      0.66 o 
  -8   2  15        0.82        0.65      0.36 o 
  -7   2  15        0.00        0.18      0.38 o 
  -6   2  15       13.63       13.35      0.61 o 
  -5   2  15        6.16        5.80      0.26 o 
  -4   2  15        1.32        0.74      0.36 o 
  -3   2  15       14.14       15.85      0.37 o 
  -2   2  15        0.16        0.34      0.17 o 
  -1   2  15        0.01       -0.05      0.26 o 
   0   2  15       31.74       33.08      1.18 o 
   1   2  15       19.79       20.07      0.74 o 
   2   2  15        0.11        0.26      0.26 o 
   3   2  15        0.88        0.66      0.25 o 
   4   2  15        0.56        0.43      0.41 o 
   5   2  15        2.92        1.78      1.14 o 
 -12   3  15       15.69       14.21      0.91 o 
 -11   3  15       16.90       19.39      0.88 o 
 -10   3  15        1.20        1.19      0.42 o 
  -9   3  15        3.87        4.20      0.59 o 
  -8   3  15        4.92        4.77      0.45 o 
  -7   3  15        3.72        3.44      0.38 o 
  -6   3  15        8.35        8.70      0.32 o 
  -5   3  15        2.37        1.97      0.83 o 
  -4   3  15       20.98       20.96      2.46 o 
  -3   3  15        1.30        0.99      0.76 o 
  -2   3  15        0.24       -0.10      0.65 o 
  -1   3  15        1.83        2.04      0.74 o 
   0   3  15       14.29       16.33      1.40 o 
   1   3  15        7.22        6.39      1.01 o 
   2   3  15        1.84        0.95      0.76 o 
   3   3  15       13.13       13.09      1.24 o 
  -8   4  15       10.29       12.09      0.76 o 
  -7   4  15        2.86        3.69      1.85 o 
  -6   4  15       25.81       26.79      2.19 o 
  -5   4  15        1.02        0.53      1.00 o 
  -4   4  15       25.52       23.73      2.10 o 
  -3   4  15       35.69       34.47      2.36 o 
  -2   4  15       54.14       56.89      1.94 o 
  -1   4  15        0.02        0.49      0.87 o 
   0   4  15        0.01       -0.88      1.18 o 
 -14   0  16        8.15        9.46      1.41 o 
 -13   0  16      102.16      115.43      3.62 o 
 -12   0  16      766.56      811.79     16.12 o 
 -11   0  16      199.95      212.43      4.00 o 
 -10   0  16        4.58        4.26      0.99 o 
  -9   0  16        0.00       -0.30      0.51 o 
  -8   0  16      196.03      197.68      3.12 o 
  -7   0  16       23.36       18.85      0.90 o 
  -6   0  16        9.44       11.94      0.75 o 
  -5   0  16       25.19       21.14      1.18 o 
  -4   0  16       19.17       19.90      0.79 o 
  -3   0  16       24.97       23.60      0.93 o 
  -2   0  16        0.84        1.78      0.52 o 
  -1   0  16     2421.30     2593.15     30.04 o 
   0   0  16      332.56      332.72      3.65 o 
   1   0  16      490.00      525.32      6.84 o 
   2   0  16      346.04      360.44      9.72 o 
   3   0  16       33.01       31.83      1.14 o 
   4   0  16       68.69       74.61      2.15 o 
   5   0  16        0.87        0.67      0.61 o 
 -14   1  16       16.46       17.41      1.59 o 
 -13   1  16       35.27       41.54      1.72 o 
 -12   1  16      425.13      462.86      5.65 o 
 -11   1  16      754.78      756.89      8.10 o 
 -10   1  16       25.29       27.24      1.17 o 
  -9   1  16        2.02        1.60      0.65 o 
  -8   1  16       18.56       18.70      0.77 o 
  -7   1  16       37.86       36.75      0.89 o 
  -6   1  16        1.83        2.04      0.40 o 
  -5   1  16        1.19        1.52      0.41 o 
  -4   1  16       34.05       37.46      0.66 o 
  -3   1  16       48.52       51.11      0.71 o 
  -2   1  16      909.36      947.03      7.51 o 
  -1   1  16        1.57        2.00      0.45 o 
   0   1  16      813.83      837.21      6.99 o 
   1   1  16       22.49       21.93      0.79 o 
   2   1  16        0.36        0.28      0.24 o 
   3   1  16        4.32        2.73      0.47 o 
   4   1  16       11.54        9.90      0.77 o 
   5   1  16        9.67        8.78      0.76 o 
 -13   2  16      119.66      140.83      2.80 o 
 -12   2  16      112.85      121.01      2.41 o 
 -11   2  16        8.24        8.08      0.88 o 
 -10   2  16       23.44       20.71      1.02 o 
  -9   2  16       71.37       69.56      1.40 o 
  -8   2  16        3.62        2.60      0.50 o 
  -7   2  16       28.99       30.44      0.77 o 
  -6   2  16        0.15        0.05      0.18 o 
  -5   2  16        7.17        8.15      0.54 o 
  -4   2  16      129.62      128.21      1.69 o 
  -3   2  16       15.62       15.44      0.53 o 
  -2   2  16       31.43       29.36      0.60 o 
  -1   2  16      102.38       98.04      1.61 o 
   0   2  16        0.00        0.01      0.21 o 
   1   2  16      495.85      489.92      8.29 o 
   2   2  16       88.63       92.49      2.20 o 
   3   2  16       81.84       90.29      3.19 o 
   4   2  16        0.92        0.39      0.35 o 
 -11   3  16      103.64      107.36      2.11 o 
 -10   3  16       20.41       22.64      0.84 o 
  -9   3  16       21.12       22.25      0.85 o 
  -8   3  16       72.24       73.91      1.41 o 
  -7   3  16       40.73       42.16      0.76 o 
  -6   3  16       10.62        9.90      0.71 o 
  -5   3  16        5.08        5.52      1.06 o 
  -4   3  16       45.36       47.14      3.08 o 
  -3   3  16        1.94        1.91      0.88 o 
  -2   3  16       25.24       25.51      1.60 o 
  -1   3  16        0.89       -0.29      0.97 o 
   0   3  16       62.09       58.89      2.83 o 
   1   3  16        5.89        7.00      1.63 o 
   2   3  16       69.72       56.26      4.50 o 
  -7   4  16       24.62       24.30      1.83 o 
  -6   4  16        0.44        0.10      1.04 o 
  -5   4  16        0.99        1.93      1.30 o 
  -4   4  16        8.99       10.78      1.80 o 
  -3   4  16        6.96        5.96      1.61 o 
  -2   4  16        9.94        9.09      1.24 o 
 -14   1  17        5.51        5.48      0.93 o 
 -13   1  17       87.20       94.02      2.40 o 
 -12   1  17        1.69        2.10      0.78 o 
 -11   1  17       12.47        9.54      0.86 o 
 -10   1  17       94.94       98.23      1.77 o 
  -9   1  17       11.75       12.49      0.77 o 
  -8   1  17       19.97       22.20      0.89 o 
  -7   1  17       12.54       15.83      0.80 o 
  -6   1  17       30.09       27.33      0.77 o 
  -5   1  17      137.09      133.68      1.54 o 
  -4   1  17       15.37       13.71      0.49 o 
  -3   1  17      276.28      286.22      2.59 o 
  -2   1  17        6.25        5.21      0.46 o 
  -1   1  17        3.71        4.31      0.43 o 
   0   1  17       23.96       26.29      2.74 o 
   1   1  17        6.75        5.36      0.43 o 
   2   1  17       46.82       48.51      1.66 o 
   3   1  17       23.59       23.06      0.92 o 
   4   1  17        0.33        0.06      0.38 o 
 -13   2  17       28.07       29.26      1.51 o 
 -12   2  17       12.54        9.62      0.86 o 
 -11   2  17        4.72        4.89      0.69 o 
 -10   2  17        0.81        1.43      0.49 o 
  -9   2  17        0.06        0.06      0.41 o 
  -8   2  17       10.75       10.69      0.57 o 
  -7   2  17       11.30       11.83      0.61 o 
  -6   2  17        0.03        0.86      0.31 o 
  -5   2  17        0.29       -0.12      0.19 o 
  -4   2  17       35.26       43.71      1.03 o 
  -3   2  17      118.20      111.74      1.86 o 
  -2   2  17        4.49        3.31      0.38 o 
  -1   2  17        0.00        0.17      0.22 o 
   0   2  17       17.06       29.54     46.26 o 
   1   2  17        5.33        4.99      0.43 o 
   2   2  17       43.47       40.01      1.42 o 
   3   2  17        0.87        0.85      0.38 o 
 -11   3  17        6.86        7.16      0.73 o 
 -10   3  17        8.19        6.92      0.51 o 
  -9   3  17       12.65       11.71      0.63 o 
  -8   3  17       22.55       21.84      0.67 o 
  -7   3  17        8.03        7.80      0.30 o 
  -6   3  17       67.93       73.95      2.92 o 
  -5   3  17       34.03       36.34      2.17 o 
  -4   3  17        6.74        7.22      1.51 o 
  -3   3  17        0.15        1.22      1.06 o 
  -2   3  17       21.40       24.78      1.56 o 
  -1   3  17       14.10       16.73      1.85 o 
   0   3  17       60.54       66.28      2.42 o 
   1   3  17        9.09       10.04      1.86 o 
 -14   0  18      146.93      145.35      3.86 o 
 -13   0  18        3.16        2.36      1.32 o 
 -12   0  18       14.54       12.15      1.59 o 
 -11   0  18        3.21        4.78      1.58 o 
 -10   0  18       55.06       51.11      2.51 o 
  -9   0  18        5.41        6.49      1.04 o 
  -8   0  18        6.28        6.18      0.80 o 
  -7   0  18      105.71      106.16      2.38 o 
  -6   0  18      103.41       98.77      2.70 o 
  -5   0  18        4.69        6.40      0.56 o 
  -4   0  18        1.68        1.44      0.45 o 
  -3   0  18     1719.50     1726.87     23.95 o 
  -2   0  18      726.20      759.79      8.29 o 
  -1   0  18       38.85       39.94      1.08 o 
   0   0  18        6.82        5.66      0.56 o 
   1   0  18      193.97      197.67      3.36 o 
   2   0  18        0.22        0.23      0.38 o 
   3   0  18       10.48       12.47      1.77 o 
   4   0  18        7.69        4.62      1.64 o 
 -14   1  18        0.46       -0.20      0.63 o 
 -13   1  18       95.97       96.54      2.22 o 
 -12   1  18        1.15        0.97      0.65 o 
 -11   1  18       24.65       25.34      1.14 o 
 -10   1  18       10.07        7.49      0.83 o 
  -9   1  18        3.11        2.68      0.56 o 
  -8   1  18       21.93       23.11      0.87 o 
  -7   1  18       27.65       27.05      0.97 o 
  -6   1  18        0.17        0.27      0.35 o 
  -5   1  18        9.47       12.64      2.46 o 
  -4   1  18      626.63      601.03      5.62 o 
  -3   1  18      270.12      270.28      2.62 o 
  -2   1  18      515.51      523.49      4.30 o 
  -1   1  18      123.04      128.59      1.50 o 
   0   1  18      140.72      139.93      2.04 o 
   1   1  18       23.27       24.01      1.51 o 
   2   1  18        0.94        0.30      0.34 o 
   3   1  18        0.54        0.24      0.27 o 
 -12   2  18       10.84        8.76      1.00 o 
 -11   2  18        8.64        9.94      0.93 o 
 -10   2  18       11.19       11.11      0.72 o 
  -9   2  18       72.82       75.46      2.68 o 
  -8   2  18      106.59      108.59      1.79 o 
  -7   2  18       40.55       38.77      0.78 o 
  -6   2  18       22.82       23.36      0.66 o 
  -5   2  18       69.57       60.29      1.11 o 
  -4   2  18        0.96        1.04      0.29 o 
  -3   2  18      489.81      469.41      6.26 o 
  -2   2  18       73.09       70.96      1.86 o 
  -1   2  18        8.31        8.20      0.40 o 
   0   2  18        2.07        1.85      0.31 o 
   1   2  18       22.66       22.54      0.81 o 
   2   2  18        1.93        2.70      0.55 o 
 -10   3  18        2.48        2.62      0.43 o 
  -9   3  18        0.18        0.07      0.24 o 
  -8   3  18        0.24        0.36      0.24 o 
  -7   3  18        0.94        0.44      0.29 o 
  -6   3  18        1.29        2.04      0.97 o 
  -5   3  18        0.56        0.09      0.79 o 
  -4   3  18      306.92      315.23      5.94 o 
  -3   3  18       63.04       68.78      2.47 o 
  -2   3  18       11.79       10.67      1.27 o 
  -1   3  18       68.31       74.28      6.29 o 
   0   3  18        8.74       12.24      1.22 o 
 -13   1  19        4.37        4.88      0.92 o 
 -12   1  19        6.11        7.18      0.84 o 
 -11   1  19       11.85       10.48      0.98 o 
 -10   1  19        0.01        0.44      0.44 o 
  -9   1  19        5.77        4.80      0.65 o 
  -8   1  19       14.37       11.57      0.93 o 
  -7   1  19        0.00        0.24      0.39 o 
  -6   1  19       10.35       10.79      0.46 o 
  -5   1  19        0.33        0.31      0.25 o 
  -4   1  19      147.77      150.01      1.78 o 
  -3   1  19       66.97       63.40      0.80 o 
  -2   1  19        0.57        0.97      0.38 o 
  -1   1  19       37.93       37.74      0.98 o 
   0   1  19       14.18       16.69      1.02 o 
   1   1  19        0.39        0.08      0.36 o 
   2   1  19        2.94        0.72      0.87 o 
   3   1  19        0.69        0.32      0.45 o 
 -12   2  19       15.91       16.21      0.98 o 
 -11   2  19        9.69       10.89      0.88 o 
 -10   2  19        0.06        0.31      0.46 o 
  -9   2  19       49.51       50.09      1.92 o 
  -8   2  19       39.26       40.56      1.26 o 
  -7   2  19       51.71       53.21      1.20 o 
  -6   2  19        0.33        0.55      0.28 o 
  -5   2  19       36.52       40.24      1.75 o 
  -4   2  19      134.91      138.69      2.22 o 
  -3   2  19       98.64       95.38      1.31 o 
  -2   2  19       60.29       59.70      1.68 o 
  -1   2  19        4.01        3.38      0.36 o 
   0   2  19        0.20        0.33      0.34 o 
   1   2  19       61.35       60.52      1.99 o 
  -9   3  19        5.32        3.82      0.60 o 
  -8   3  19        0.10        0.31      0.35 o 
  -7   3  19        7.39        8.48      1.65 o 
  -6   3  19       27.35       33.72      2.36 o 
  -5   3  19        0.16        0.62      0.87 o 
  -4   3  19        0.10       -0.04      0.89 o 
  -3   3  19        8.27        9.15      1.35 o 
  -2   3  19        1.40        2.01      0.98 o 
  -1   3  19       42.20       44.09      1.85 o 
 -13   0  20      138.44      125.74      5.12 o 
 -12   0  20        0.27        0.75      0.81 o 
 -11   0  20        7.45        9.57      1.15 o 
 -10   0  20       44.60       42.66      1.67 o 
  -9   0  20       37.87       32.91      3.57 o 
  -8   0  20       54.96       50.14      1.87 o 
  -7   0  20      224.26      216.23      3.61 o 
  -6   0  20      209.37      207.16      5.39 o 
  -5   0  20       27.60       26.61      1.13 o 
  -4   0  20       83.44       80.35      1.91 o 
  -3   0  20        4.06        4.13      1.03 o 
  -2   0  20      217.62      231.97      3.06 o 
  -1   0  20        1.42        1.78      0.48 o 
   0   0  20       34.82       31.55      1.57 o 
   1   0  20       10.60        8.30      1.47 o 
   2   0  20       21.63       28.07      1.45 o 
 -13   1  20       11.41        9.31      2.21 o 
 -12   1  20       13.36       17.81      1.25 o 
 -11   1  20        6.76        5.68      0.79 o 
 -10   1  20        0.21        0.52      0.51 o 
  -9   1  20       11.20       13.09      0.95 o 
  -8   1  20       24.85       22.95      0.98 o 
  -7   1  20       42.20       36.71      0.89 o 
  -6   1  20      102.06       90.63      1.41 o 
  -5   1  20      210.26      199.65      2.19 o 
  -4   1  20       92.44       92.74      1.24 o 
  -3   1  20       58.53       56.97      0.81 o 
  -2   1  20      133.89      135.47      1.68 o 
  -1   1  20       28.99       30.72      1.35 o 
   0   1  20        0.67        0.62      0.47 o 
   1   1  20        0.02        0.17      0.41 o 
   2   1  20        8.14       10.28      2.99 o 
 -11   2  20        1.07        1.23      0.57 o 
 -10   2  20        2.70        3.81      0.67 o 
  -9   2  20        0.11        0.25      0.86 o 
  -8   2  20        0.01       -0.12      0.36 o 
  -7   2  20      114.24      114.48      1.59 o 
  -6   2  20      502.91      490.51      7.59 o 
  -5   2  20      111.99      102.64      3.11 o 
  -4   2  20       94.80       88.03      2.80 o 
  -3   2  20      112.84      108.13      1.75 o 
  -2   2  20       11.69       10.46      1.04 o 
  -1   2  20        4.53        4.18      0.67 o 
   0   2  20       14.40       17.62      1.20 o 
  -8   3  20        0.03        0.02      0.82 o 
  -7   3  20       68.03       72.75      3.17 o 
  -6   3  20       46.22       45.07      2.28 o 
  -5   3  20       75.03       70.32      2.58 o 
  -4   3  20        0.01       -0.42      1.11 o 
  -3   3  20       15.42       19.07      2.05 o 
 -12   1  21        0.52        0.14      0.51 o 
 -11   1  21        0.29        0.38      0.51 o 
 -10   1  21        8.22        8.12      0.81 o 
  -9   1  21        0.02       -0.03      0.37 o 
  -8   1  21        9.00        6.13      0.66 o 
  -7   1  21       40.36       34.32      0.87 o 
  -6   1  21        8.15        9.15      0.63 o 
  -5   1  21       19.25       15.97      0.86 o 
  -4   1  21        0.11       -0.17      0.22 o 
  -3   1  21        0.69        0.79      0.29 o 
  -2   1  21       22.27       24.67      0.92 o 
  -1   1  21        3.66        2.24      0.41 o 
   0   1  21       47.45       53.12      1.09 o 
 -11   2  21        1.27        1.02      0.71 o 
 -10   2  21       43.21       50.58      1.63 o 
  -9   2  21       26.99       26.95      0.99 o 
  -8   2  21        4.55        2.39      0.64 o 
  -7   2  21       31.51       24.53      8.90 o 
  -6   2  21        0.38        0.11      0.34 o 
  -5   2  21        4.20        2.13      0.36 o 
  -4   2  21       12.29       12.33      0.67 o 
  -3   2  21        0.38        0.25      0.35 o 
  -2   2  21        0.01        0.03      0.33 o 
  -1   2  21       15.89       18.93      2.14 o 
 -12   0  22        9.83        5.80      5.22 o 
 -11   0  22       19.71       25.06      1.90 o 
 -10   0  22        2.36        1.31      1.53 o 
  -9   0  22      189.56      193.13      4.20 o 
  -8   0  22      302.10      282.73      5.29 o 
  -7   0  22       10.22        7.71      0.89 o 
  -6   0  22        0.53       -0.12      0.82 o 
  -5   0  22       18.51       20.72      1.47 o 
  -4   0  22        4.89        4.54      0.73 o 
  -3   0  22        2.44        0.69      0.48 o 
  -2   0  22       21.67       20.78      1.24 o 
  -1   0  22        0.00        0.24      0.38 o 
   0   0  22        0.01       -0.33      0.58 o 
 -12   1  22        8.83        6.22      1.02 o 
 -11   1  22        8.98        8.24      0.94 o 
 -10   1  22        7.90        7.94      0.86 o 
  -9   1  22      176.54      169.84      2.54 o 
  -8   1  22        3.68        3.55      0.55 o 
  -7   1  22       51.53       48.16      1.13 o 
  -6   1  22       59.36       63.70      2.87 o 
  -5   1  22      135.37      137.53      1.97 o 
  -4   1  22       68.29       64.54      0.96 o 
  -3   1  22       67.10       69.73      1.38 o 
  -2   1  22       56.16       55.77      1.06 o 
  -1   1  22        0.07       -0.09      0.36 o 
 -10   2  22        8.01        8.82      0.89 o 
  -9   2  22        2.00        2.07      0.82 o 
  -8   2  22      106.00       96.85      1.81 o 
  -7   2  22        9.55        9.96      0.99 o 
  -6   2  22        7.91        6.51      1.19 o 
  -5   2  22        2.31        2.73      0.53 o 
  -4   2  22       35.81       30.23      1.74 o 
  -3   2  22       30.34       32.52      1.60 o 
 -11   1  23       21.95       27.44      1.57 o 
 -10   1  23       53.44       60.73      1.79 o 
  -9   1  23       10.63        9.39      1.00 o 
  -8   1  23        5.39        4.41      0.55 o 
  -7   1  23        1.05        1.03      0.49 o 
  -6   1  23        0.12       -0.29      0.40 o 
  -5   1  23       88.73       82.01      1.60 o 
  -4   1  23       11.63        9.35      0.87 o 
  -3   1  23        0.14        0.25      0.36 o 
  -2   1  23        0.07        0.21      0.46 o 
  -8   2  23       13.93       14.23      1.43 o 
  -7   2  23        0.04        0.13      0.48 o 
  -6   2  23       26.39       25.07      2.18 o 
  -5   2  23        0.27        0.55      0.96 o 
 -10   0  24       28.25       22.30      4.11 o 
  -9   0  24        1.32        2.06      0.70 o 
  -8   0  24       34.09       30.46      1.31 o 
  -7   0  24       10.09        8.36      1.39 o 
  -6   0  24       17.83       17.15      1.17 o 
  -5   0  24       13.34       16.06      1.88 o 
  -4   0  24       20.26       20.55      1.07 o 
  -9   1  24        6.32        4.40      0.55 o 
  -8   1  24        9.84        8.99      1.04 o 
  -7   1  24       28.45       26.12      1.10 o 
  -6   1  24        1.65        0.81      0.66 o 
  -5   1  24        2.17        1.47      0.69 o 
  -4   1  24       12.20        9.35      2.26 o 
                                                 
